# Supplementary material for: Failure to Genotype: A Cautionary Note on an Elusive loxP Sequence
Source: PLoS One. 2016 Oct 21;11(10):e0165012. doi: 10.1371/journal.pone.0165012 (PMC5074582; doi:10.1371/journal.pone.0165012)
Supplement: S1 File — Sequence alignment of the synthetic loxP region was performed using the Nucleotide Basic Local Alignment Search Tool (BLAST) hosted on the National Center for Biotechnology Information (NCBI) webserver. A summary of the results with accession identifiers for each of the transgenic mouse models that align is presented. The specific settings used for the alignment are detailed in Materials and Methods. (XLSX) [file pone.0165012.s001.xlsx]

## Sheet: 10,114 alignments
BLASTn results of synthetic loxP sequence:	GAGATGGCGCAACGCAATTAATGATAACTTCGTATAGCATACATTATACGAAGTTATGGTCTGAGCTCGCCATCAGTTCA
Description	Subject Ids	Subject Accession	% Identity	Alignment length	Mismatches	Gap opens	Query start	Query end	Sequence start	Sequence end	E-value	Bit score	Description
Mus musculus targeted conditional mutant allele F2rl1:tm1c(EUCOMM)Wtsi; transgenic	gi|659972928|gb|KJ668038.1|	KJ668038	100.000	80	0	0	1	80	3332	3411	9.50e-33	148	Mus musculus targeted conditional mutant allele F2rl1:tm1c(EUCOMM)Wtsi; transgenic
Mus musculus targeted KO-first, conditional ready, lacZ-tagged mutant allele Zic3:tm1a(EUCOMM)Wtsi tm1a(EUCOMM)Hmgu; transgenic	gi|354800129|gb|JN964630.1|	JN964630	100.000	80	0	0	1	80	22858	22937	9.50e-33	148	Mus musculus targeted KO-first, conditional ready, lacZ-tagged mutant allele Zic3:tm1a(EUCOMM)Wtsi tm1a(EUCOMM)Hmgu; transgenic
Mus musculus targeted KO-first, conditional ready, lacZ-tagged mutant allele Epb4.9:tm1a(KOMP)Ucd; transgenic	gi|354800118|gb|JN964619.1|	JN964619	100.000	80	0	0	1	80	23996	24075	9.50e-33	148	Mus musculus targeted KO-first, conditional ready, lacZ-tagged mutant allele Epb4.9:tm1a(KOMP)Ucd; transgenic
Mus musculus targeted KO-first, conditional ready, lacZ-tagged mutant allele Trp53:tm1a(EUCOMM)Hmgu; transgenic	gi|354800116|gb|JN964617.1|	JN964617	100.000	80	0	0	1	80	25162	25241	9.50e-33	148	Mus musculus targeted KO-first, conditional ready, lacZ-tagged mutant allele Trp53:tm1a(EUCOMM)Hmgu; transgenic
Mus musculus targeted KO-first, conditional ready, lacZ-tagged mutant allele Ccl5:tm1a(EUCOMM)Hmgu; transgenic	gi|354800115|gb|JN964616.1|	JN964616	100.000	80	0	0	1	80	22836	22915	9.50e-33	148	Mus musculus targeted KO-first, conditional ready, lacZ-tagged mutant allele Ccl5:tm1a(EUCOMM)Hmgu; transgenic
Mus musculus targeted KO-first, conditional ready, lacZ-tagged mutant allele Pcsk5:tm1a(KOMP)Ucd; transgenic	gi|354800114|gb|JN964615.1|	JN964615	100.000	80	0	0	1	80	25732	25811	9.50e-33	148	Mus musculus targeted KO-first, conditional ready, lacZ-tagged mutant allele Pcsk5:tm1a(KOMP)Ucd; transgenic
Mus musculus targeted KO-first, conditional ready, lacZ-tagged mutant allele Kcnc4:tm1a(EUCOMM)Wtsi; transgenic	gi|354800113|gb|JN964614.1|	JN964614	100.000	80	0	0	1	80	24599	24678	9.50e-33	148	Mus musculus targeted KO-first, conditional ready, lacZ-tagged mutant allele Kcnc4:tm1a(EUCOMM)Wtsi; transgenic
Mus musculus targeted KO-first, conditional ready, lacZ-tagged mutant allele Hp:tm1a(EUCOMM)Wtsi; transgenic	gi|354800111|gb|JN964612.1|	JN964612	100.000	80	0	0	1	80	23594	23673	9.50e-33	148	Mus musculus targeted KO-first, conditional ready, lacZ-tagged mutant allele Hp:tm1a(EUCOMM)Wtsi; transgenic
Mus musculus targeted KO-first, conditional ready, lacZ-tagged mutant allele Dbp:tm1a(EUCOMM)Wtsi; transgenic	gi|354800110|gb|JN964611.1|	JN964611	100.000	80	0	0	1	80	24509	24588	9.50e-33	148	Mus musculus targeted KO-first, conditional ready, lacZ-tagged mutant allele Dbp:tm1a(EUCOMM)Wtsi; transgenic
Mus musculus targeted KO-first, conditional ready, lacZ-tagged mutant allele Crygd:tm1a(EUCOMM)Wtsi; transgenic	gi|354800109|gb|JN964610.1|	JN964610	100.000	80	0	0	1	80	24140	24219	9.50e-33	148	Mus musculus targeted KO-first, conditional ready, lacZ-tagged mutant allele Crygd:tm1a(EUCOMM)Wtsi; transgenic
Mus musculus targeted KO-first, conditional ready, lacZ-tagged mutant allele Gm4567:tm1a(KOMP)Wtsi; transgenic	gi|354800108|gb|JN964609.1|	JN964609	100.000	80	0	0	1	80	24093	24172	9.50e-33	148	Mus musculus targeted KO-first, conditional ready, lacZ-tagged mutant allele Gm4567:tm1a(KOMP)Wtsi; transgenic
Mus musculus targeted KO-first, conditional ready, lacZ-tagged mutant allele Gm6878:tm1a(KOMP)Wtsi; transgenic	gi|354800107|gb|JN964608.1|	JN964608	100.000	80	0	0	1	80	22897	22976	9.50e-33	148	Mus musculus targeted KO-first, conditional ready, lacZ-tagged mutant allele Gm6878:tm1a(KOMP)Wtsi; transgenic
Mus musculus targeted KO-first, conditional ready, lacZ-tagged mutant allele Gm6268:tm1a(KOMP)Wtsi; transgenic	gi|354800106|gb|JN964607.1|	JN964607	100.000	80	0	0	1	80	23100	23179	9.50e-33	148	Mus musculus targeted KO-first, conditional ready, lacZ-tagged mutant allele Gm6268:tm1a(KOMP)Wtsi; transgenic
Mus musculus targeted KO-first, conditional ready, lacZ-tagged mutant allele A230083G16Rik:tm1a(EUCOMM)Wtsi; transgenic	gi|354800104|gb|JN964605.1|	JN964605	100.000	80	0	0	1	80	23433	23512	9.50e-33	148	Mus musculus targeted KO-first, conditional ready, lacZ-tagged mutant allele A230083G16Rik:tm1a(EUCOMM)Wtsi; transgenic
Mus musculus targeted KO-first, conditional ready, lacZ-tagged mutant allele Zmiz1:tm1a(EUCOMM)Hmgu; transgenic	gi|354800103|gb|JN964604.1|	JN964604	100.000	80	0	0	1	80	22959	23038	9.50e-33	148	Mus musculus targeted KO-first, conditional ready, lacZ-tagged mutant allele Zmiz1:tm1a(EUCOMM)Hmgu; transgenic
Mus musculus targeted KO-first, conditional ready, lacZ-tagged mutant allele Pkd1l2:tm1a(KOMP)Ucd; transgenic	gi|354800100|gb|JN964601.1|	JN964601	100.000	80	0	0	1	80	22951	23030	9.50e-33	148	Mus musculus targeted KO-first, conditional ready, lacZ-tagged mutant allele Pkd1l2:tm1a(KOMP)Ucd; transgenic
Mus musculus targeted KO-first, conditional ready, lacZ-tagged mutant allele Ambra1:tm1a(EUCOMM)Wtsi; transgenic	gi|354800098|gb|JN964599.1|	JN964599	100.000	80	0	0	1	80	22917	22996	9.50e-33	148	Mus musculus targeted KO-first, conditional ready, lacZ-tagged mutant allele Ambra1:tm1a(EUCOMM)Wtsi; transgenic
Mus musculus targeted KO-first, conditional ready, lacZ-tagged mutant allele Gpr179:tm1a(KOMP)Ucd; transgenic	gi|354800097|gb|JN964598.1|	JN964598	100.000	80	0	0	1	80	22878	22957	9.50e-33	148	Mus musculus targeted KO-first, conditional ready, lacZ-tagged mutant allele Gpr179:tm1a(KOMP)Ucd; transgenic
Mus musculus targeted KO-first, conditional ready, lacZ-tagged mutant allele 4732418C07Rik:tm1a(KOMP)Wtsi; transgenic	gi|354800095|gb|JN964596.1|	JN964596	100.000	80	0	0	1	80	23047	23126	9.50e-33	148	Mus musculus targeted KO-first, conditional ready, lacZ-tagged mutant allele 4732418C07Rik:tm1a(KOMP)Wtsi; transgenic
Mus musculus targeted KO-first, conditional ready, lacZ-tagged mutant allele A730069N07Rik:tm1a(KOMP)Wtsi; transgenic	gi|354800094|gb|JN964595.1|	JN964595	100.000	80	0	0	1	80	23925	24004	9.50e-33	148	Mus musculus targeted KO-first, conditional ready, lacZ-tagged mutant allele A730069N07Rik:tm1a(KOMP)Wtsi; transgenic
Mus musculus targeted KO-first, conditional ready, lacZ-tagged mutant allele Ppp1r16b:tm1a(KOMP)Wtsi; transgenic	gi|354800093|gb|JN964594.1|	JN964594	100.000	80	0	0	1	80	23854	23933	9.50e-33	148	Mus musculus targeted KO-first, conditional ready, lacZ-tagged mutant allele Ppp1r16b:tm1a(KOMP)Wtsi; transgenic
Mus musculus targeted KO-first, conditional ready, lacZ-tagged mutant allele Nat10:tm1a(KOMP)Wtsi; transgenic	gi|354800091|gb|JN964592.1|	JN964592	100.000	80	0	0	1	80	22868	22947	9.50e-33	148	Mus musculus targeted KO-first, conditional ready, lacZ-tagged mutant allele Nat10:tm1a(KOMP)Wtsi; transgenic
Mus musculus targeted KO-first, conditional ready, lacZ-tagged mutant allele AI182371:tm2a(KOMP)Wtsi; transgenic	gi|354800090|gb|JN964591.1|	JN964591	100.000	80	0	0	1	80	23709	23788	9.50e-33	148	Mus musculus targeted KO-first, conditional ready, lacZ-tagged mutant allele AI182371:tm2a(KOMP)Wtsi; transgenic
Mus musculus targeted KO-first, conditional ready, lacZ-tagged mutant allele Scoc:tm1a(KOMP)Wtsi; transgenic	gi|354800087|gb|JN964588.1|	JN964588	100.000	80	0	0	1	80	25103	25182	9.50e-33	148	Mus musculus targeted KO-first, conditional ready, lacZ-tagged mutant allele Scoc:tm1a(KOMP)Wtsi; transgenic
Mus musculus targeted KO-first, conditional ready, lacZ-tagged mutant allele Fam55d:tm1a(EUCOMM)Hmgu; transgenic	gi|354800085|gb|JN964586.1|	JN964586	100.000	80	0	0	1	80	24169	24248	9.50e-33	148	Mus musculus targeted KO-first, conditional ready, lacZ-tagged mutant allele Fam55d:tm1a(EUCOMM)Hmgu; transgenic
Mus musculus targeted KO-first, conditional ready, lacZ-tagged mutant allele 2610029I01Rik:tm1a(KOMP)Wtsi; transgenic	gi|354800084|gb|JN964585.1|	JN964585	100.000	80	0	0	1	80	23140	23219	9.50e-33	148	Mus musculus targeted KO-first, conditional ready, lacZ-tagged mutant allele 2610029I01Rik:tm1a(KOMP)Wtsi; transgenic
Mus musculus targeted KO-first, conditional ready, lacZ-tagged mutant allele Dnttip2:tm1a(EUCOMM)Wtsi; transgenic	gi|354800082|gb|JN964583.1|	JN964583	100.000	80	0	0	1	80	24345	24424	9.50e-33	148	Mus musculus targeted KO-first, conditional ready, lacZ-tagged mutant allele Dnttip2:tm1a(EUCOMM)Wtsi; transgenic
Mus musculus targeted KO-first, conditional ready, lacZ-tagged mutant allele Wasl:tm1a(KOMP)Ucd; transgenic	gi|354800079|gb|JN964580.1|	JN964580	100.000	80	0	0	1	80	23571	23650	9.50e-33	148	Mus musculus targeted KO-first, conditional ready, lacZ-tagged mutant allele Wasl:tm1a(KOMP)Ucd; transgenic
Mus musculus targeted KO-first, conditional ready, lacZ-tagged mutant allele Seh1l:tm1a(EUCOMM)Wtsi; transgenic	gi|354800076|gb|JN964577.1|	JN964577	100.000	80	0	0	1	80	23958	24037	9.50e-33	148	Mus musculus targeted KO-first, conditional ready, lacZ-tagged mutant allele Seh1l:tm1a(EUCOMM)Wtsi; transgenic
Mus musculus targeted KO-first, conditional ready, lacZ-tagged mutant allele Dlg5:tm1a(EUCOMM)Wtsi; transgenic	gi|354800074|gb|JN964575.1|	JN964575	100.000	80	0	0	1	80	22822	22901	9.50e-33	148	Mus musculus targeted KO-first, conditional ready, lacZ-tagged mutant allele Dlg5:tm1a(EUCOMM)Wtsi; transgenic
Mus musculus targeted KO-first, conditional ready, lacZ-tagged mutant allele Ubr5:tm1a(EUCOMM)Wtsi; transgenic	gi|354800073|gb|JN964574.1|	JN964574	100.000	80	0	0	1	80	23214	23293	9.50e-33	148	Mus musculus targeted KO-first, conditional ready, lacZ-tagged mutant allele Ubr5:tm1a(EUCOMM)Wtsi; transgenic
Mus musculus targeted KO-first, conditional ready, lacZ-tagged mutant allele Hfe2:tm1a(KOMP)Wtsi; transgenic	gi|354800070|gb|JN964571.1|	JN964571	100.000	80	0	0	1	80	24849	24928	9.50e-33	148	Mus musculus targeted KO-first, conditional ready, lacZ-tagged mutant allele Hfe2:tm1a(KOMP)Wtsi; transgenic
Mus musculus targeted KO-first, conditional ready, lacZ-tagged mutant allele Hemk1:tm1a(EUCOMM)Wtsi; transgenic	gi|354800069|gb|JN964570.1|	JN964570	100.000	80	0	0	1	80	25205	25284	9.50e-33	148	Mus musculus targeted KO-first, conditional ready, lacZ-tagged mutant allele Hemk1:tm1a(EUCOMM)Wtsi; transgenic
Mus musculus targeted KO-first, conditional ready, lacZ-tagged mutant allele Snapc3:tm1a(EUCOMM)Hmgu; transgenic	gi|354800067|gb|JN964568.1|	JN964568	100.000	80	0	0	1	80	22824	22903	9.50e-33	148	Mus musculus targeted KO-first, conditional ready, lacZ-tagged mutant allele Snapc3:tm1a(EUCOMM)Hmgu; transgenic
Mus musculus targeted KO-first, conditional ready, lacZ-tagged mutant allele Ngdn:tm1a(EUCOMM)Wtsi; transgenic	gi|354800065|gb|JN964566.1|	JN964566	100.000	80	0	0	1	80	23979	24058	9.50e-33	148	Mus musculus targeted KO-first, conditional ready, lacZ-tagged mutant allele Ngdn:tm1a(EUCOMM)Wtsi; transgenic
Mus musculus targeted KO-first, conditional ready, lacZ-tagged mutant allele Lingo1:tm1a(EUCOMM)Wtsi; transgenic	gi|354800064|gb|JN964565.1|	JN964565	100.000	80	0	0	1	80	24619	24698	9.50e-33	148	Mus musculus targeted KO-first, conditional ready, lacZ-tagged mutant allele Lingo1:tm1a(EUCOMM)Wtsi; transgenic
Mus musculus targeted KO-first, conditional ready, lacZ-tagged mutant allele Fam188a:tm1a(EUCOMM)Hmgu; transgenic	gi|354800063|gb|JN964564.1|	JN964564	100.000	80	0	0	1	80	22854	22933	9.50e-33	148	Mus musculus targeted KO-first, conditional ready, lacZ-tagged mutant allele Fam188a:tm1a(EUCOMM)Hmgu; transgenic
Mus musculus targeted KO-first, conditional ready, lacZ-tagged mutant allele 5730528L13Rik:tm1a(EUCOMM)Wtsi; transgenic	gi|354800062|gb|JN964563.1|	JN964563	100.000	80	0	0	1	80	23140	23219	9.50e-33	148	Mus musculus targeted KO-first, conditional ready, lacZ-tagged mutant allele 5730528L13Rik:tm1a(EUCOMM)Wtsi; transgenic
Mus musculus targeted KO-first, conditional ready, lacZ-tagged mutant allele Rcan1:tm1a(KOMP)Wtsi; transgenic	gi|354800061|gb|JN964562.1|	JN964562	100.000	80	0	0	1	80	24351	24430	9.50e-33	148	Mus musculus targeted KO-first, conditional ready, lacZ-tagged mutant allele Rcan1:tm1a(KOMP)Wtsi; transgenic
Mus musculus targeted KO-first, conditional ready, lacZ-tagged mutant allele Lin28a:tm1a(KOMP)Wtsi; transgenic	gi|354800060|gb|JN964561.1|	JN964561	100.000	80	0	0	1	80	22838	22917	9.50e-33	148	Mus musculus targeted KO-first, conditional ready, lacZ-tagged mutant allele Lin28a:tm1a(KOMP)Wtsi; transgenic
Mus musculus targeted KO-first, conditional ready, lacZ-tagged mutant allele Nphs1:tm1a(KOMP)Wtsi; transgenic	gi|354800057|gb|JN964558.1|	JN964558	100.000	80	0	0	1	80	22591	22670	9.50e-33	148	Mus musculus targeted KO-first, conditional ready, lacZ-tagged mutant allele Nphs1:tm1a(KOMP)Wtsi; transgenic
Mus musculus targeted KO-first, conditional ready, lacZ-tagged mutant allele Ncdn:tm1a(EUCOMM)Wtsi; transgenic	gi|354800056|gb|JN964557.1|	JN964557	100.000	80	0	0	1	80	25107	25186	9.50e-33	148	Mus musculus targeted KO-first, conditional ready, lacZ-tagged mutant allele Ncdn:tm1a(EUCOMM)Wtsi; transgenic
Mus musculus targeted KO-first, conditional ready, lacZ-tagged mutant allele Fhl2:tm1a(KOMP)Wtsi; transgenic	gi|354800055|gb|JN964556.1|	JN964556	100.000	80	0	0	1	80	22921	23000	9.50e-33	148	Mus musculus targeted KO-first, conditional ready, lacZ-tagged mutant allele Fhl2:tm1a(KOMP)Wtsi; transgenic
Mus musculus targeted KO-first, conditional ready, lacZ-tagged mutant allele Lancl1:tm1a(EUCOMM)Wtsi; transgenic	gi|354800054|gb|JN964555.1|	JN964555	100.000	80	0	0	1	80	22919	22998	9.50e-33	148	Mus musculus targeted KO-first, conditional ready, lacZ-tagged mutant allele Lancl1:tm1a(EUCOMM)Wtsi; transgenic
Mus musculus targeted KO-first, conditional ready, lacZ-tagged mutant allele Smad6:tm1a(KOMP)Wtsi; transgenic	gi|354800053|gb|JN964554.1|	JN964554	100.000	80	0	0	1	80	23083	23162	9.50e-33	148	Mus musculus targeted KO-first, conditional ready, lacZ-tagged mutant allele Smad6:tm1a(KOMP)Wtsi; transgenic
Mus musculus targeted KO-first, conditional ready, lacZ-tagged mutant allele Gpr50:tm1a(EUCOMM)Wtsi; transgenic	gi|354800052|gb|JN964553.1|	JN964553	100.000	80	0	0	1	80	24579	24658	9.50e-33	148	Mus musculus targeted KO-first, conditional ready, lacZ-tagged mutant allele Gpr50:tm1a(EUCOMM)Wtsi; transgenic
Mus musculus targeted KO-first, conditional ready, lacZ-tagged mutant allele Zfp239:tm1a(KOMP)Wtsi; transgenic	gi|354800050|gb|JN964551.1|	JN964551	100.000	80	0	0	1	80	25036	25115	9.50e-33	148	Mus musculus targeted KO-first, conditional ready, lacZ-tagged mutant allele Zfp239:tm1a(KOMP)Wtsi; transgenic
Mus musculus targeted KO-first, conditional ready, lacZ-tagged mutant allele Ifi27l1:tm1a(EUCOMM)Wtsi; transgenic	gi|354800049|gb|JN964550.1|	JN964550	100.000	80	0	0	1	80	23405	23484	9.50e-33	148	Mus musculus targeted KO-first, conditional ready, lacZ-tagged mutant allele Ifi27l1:tm1a(EUCOMM)Wtsi; transgenic
Mus musculus targeted KO-first, conditional ready, lacZ-tagged mutant allele Ep300:tm1a(EUCOMM)Wtsi; transgenic	gi|354800048|gb|JN964549.1|	JN964549	100.000	80	0	0	1	80	24345	24424	9.50e-33	148	Mus musculus targeted KO-first, conditional ready, lacZ-tagged mutant allele Ep300:tm1a(EUCOMM)Wtsi; transgenic
Mus musculus targeted KO-first, conditional ready, lacZ-tagged mutant allele Cideb:tm1a(KOMP)Wtsi; transgenic	gi|354800047|gb|JN964548.1|	JN964548	100.000	80	0	0	1	80	23579	23658	9.50e-33	148	Mus musculus targeted KO-first, conditional ready, lacZ-tagged mutant allele Cideb:tm1a(KOMP)Wtsi; transgenic
Mus musculus targeted KO-first, conditional ready, lacZ-tagged mutant allele D19Ertd386e:tm1a(KOMP)Wtsi; transgenic	gi|354800046|gb|JN964547.1|	JN964547	100.000	80	0	0	1	80	24521	24600	9.50e-33	148	Mus musculus targeted KO-first, conditional ready, lacZ-tagged mutant allele D19Ertd386e:tm1a(KOMP)Wtsi; transgenic
Mus musculus targeted KO-first, conditional ready, lacZ-tagged mutant allele Tbc1d14:tm1a(KOMP)Wtsi; transgenic	gi|354800045|gb|JN964546.1|	JN964546	100.000	80	0	0	1	80	22814	22893	9.50e-33	148	Mus musculus targeted KO-first, conditional ready, lacZ-tagged mutant allele Tbc1d14:tm1a(KOMP)Wtsi; transgenic
Mus musculus targeted KO-first, conditional ready, lacZ-tagged mutant allele Pxn:tm1a(EUCOMM)Hmgu; transgenic	gi|354800042|gb|JN964543.1|	JN964543	100.000	80	0	0	1	80	22823	22902	9.50e-33	148	Mus musculus targeted KO-first, conditional ready, lacZ-tagged mutant allele Pxn:tm1a(EUCOMM)Hmgu; transgenic
Mus musculus targeted KO-first, conditional ready, lacZ-tagged mutant allele Cnga2:tm1a(EUCOMM)Wtsi; transgenic	gi|354800041|gb|JN964542.1|	JN964542	100.000	80	0	0	1	80	24466	24545	9.50e-33	148	Mus musculus targeted KO-first, conditional ready, lacZ-tagged mutant allele Cnga2:tm1a(EUCOMM)Wtsi; transgenic
Mus musculus targeted KO-first, conditional ready, lacZ-tagged mutant allele Dbndd2:tm1a(EUCOMM)Wtsi; transgenic	gi|354800039|gb|JN964540.1|	JN964540	100.000	80	0	0	1	80	23319	23398	9.50e-33	148	Mus musculus targeted KO-first, conditional ready, lacZ-tagged mutant allele Dbndd2:tm1a(EUCOMM)Wtsi; transgenic
Mus musculus targeted KO-first, conditional ready, lacZ-tagged mutant allele Gucy2f:tm2a(KOMP)Wtsi; transgenic	gi|354800038|gb|JN964539.1|	JN964539	100.000	80	0	0	1	80	23040	23119	9.50e-33	148	Mus musculus targeted KO-first, conditional ready, lacZ-tagged mutant allele Gucy2f:tm2a(KOMP)Wtsi; transgenic
Mus musculus targeted KO-first, conditional ready, lacZ-tagged mutant allele Psma3:tm1a(EUCOMM)Wtsi; transgenic	gi|354800036|gb|JN964537.1|	JN964537	100.000	80	0	0	1	80	23023	23102	9.50e-33	148	Mus musculus targeted KO-first, conditional ready, lacZ-tagged mutant allele Psma3:tm1a(EUCOMM)Wtsi; transgenic
Mus musculus targeted KO-first, conditional ready, lacZ-tagged mutant allele Dst:tm1a(EUCOMM)Wtsi; transgenic	gi|354800035|gb|JN964536.1|	JN964536	100.000	80	0	0	1	80	24907	24986	9.50e-33	148	Mus musculus targeted KO-first, conditional ready, lacZ-tagged mutant allele Dst:tm1a(EUCOMM)Wtsi; transgenic
Mus musculus targeted KO-first, conditional ready, lacZ-tagged mutant allele Nbl1:tm1a(EUCOMM)Wtsi; transgenic	gi|354800034|gb|JN964535.1|	JN964535	100.000	80	0	0	1	80	23146	23225	9.50e-33	148	Mus musculus targeted KO-first, conditional ready, lacZ-tagged mutant allele Nbl1:tm1a(EUCOMM)Wtsi; transgenic
Mus musculus targeted KO-first, conditional ready, lacZ-tagged mutant allele Epb4.1l4a:tm1a(KOMP)Ucd; transgenic	gi|354800033|gb|JN964534.1|	JN964534	100.000	80	0	0	1	80	22851	22930	9.50e-33	148	Mus musculus targeted KO-first, conditional ready, lacZ-tagged mutant allele Epb4.1l4a:tm1a(KOMP)Ucd; transgenic
Mus musculus targeted KO-first, conditional ready, lacZ-tagged mutant allele Ppm1b:tm1a(KOMP)Wtsi; transgenic	gi|354800032|gb|JN964533.1|	JN964533	100.000	80	0	0	1	80	23602	23681	9.50e-33	148	Mus musculus targeted KO-first, conditional ready, lacZ-tagged mutant allele Ppm1b:tm1a(KOMP)Wtsi; transgenic
Mus musculus targeted KO-first, conditional ready, lacZ-tagged mutant allele Fezf2:tm1a(EUCOMM)Hmgu; transgenic	gi|354799974|gb|JN964475.1|	JN964475	100.000	80	0	0	1	80	24692	24771	9.50e-33	148	Mus musculus targeted KO-first, conditional ready, lacZ-tagged mutant allele Fezf2:tm1a(EUCOMM)Hmgu; transgenic
Mus musculus targeted KO-first, conditional ready, lacZ-tagged mutant allele Zmym6:tm1a(EUCOMM)Hmgu; transgenic	gi|354799971|gb|JN964472.1|	JN964472	100.000	80	0	0	1	80	22916	22995	9.50e-33	148	Mus musculus targeted KO-first, conditional ready, lacZ-tagged mutant allele Zmym6:tm1a(EUCOMM)Hmgu; transgenic
Mus musculus targeted KO-first, conditional ready, lacZ-tagged mutant allele Gfm2:tm1a(EUCOMM)Hmgu; transgenic	gi|354799967|gb|JN964468.1|	JN964468	100.000	80	0	0	1	80	22844	22923	9.50e-33	148	Mus musculus targeted KO-first, conditional ready, lacZ-tagged mutant allele Gfm2:tm1a(EUCOMM)Hmgu; transgenic
Mus musculus targeted KO-first, conditional ready, lacZ-tagged mutant allele Ankdd1a:tm1a(EUCOMM)Wtsi; transgenic	gi|354799954|gb|JN964455.1|	JN964455	100.000	80	0	0	1	80	25777	25856	9.50e-33	148	Mus musculus targeted KO-first, conditional ready, lacZ-tagged mutant allele Ankdd1a:tm1a(EUCOMM)Wtsi; transgenic
Mus musculus targeted KO-first, conditional ready, lacZ-tagged mutant allele Fam98a:tm1a(EUCOMM)Hmgu; transgenic	gi|354799953|gb|JN964454.1|	JN964454	100.000	80	0	0	1	80	22932	23011	9.50e-33	148	Mus musculus targeted KO-first, conditional ready, lacZ-tagged mutant allele Fam98a:tm1a(EUCOMM)Hmgu; transgenic
Mus musculus targeted KO-first, conditional ready, lacZ-tagged mutant allele Abcg2:tm1a(EUCOMM)Hmgu; transgenic	gi|354799952|gb|JN964453.1|	JN964453	100.000	80	0	0	1	80	22887	22966	9.50e-33	148	Mus musculus targeted KO-first, conditional ready, lacZ-tagged mutant allele Abcg2:tm1a(EUCOMM)Hmgu; transgenic
Mus musculus targeted KO-first, conditional ready, lacZ-tagged mutant allele Fhad1:tm1a(EUCOMM)Hmgu; transgenic	gi|354799951|gb|JN964452.1|	JN964452	100.000	80	0	0	1	80	23521	23600	9.50e-33	148	Mus musculus targeted KO-first, conditional ready, lacZ-tagged mutant allele Fhad1:tm1a(EUCOMM)Hmgu; transgenic
Mus musculus targeted KO-first, conditional ready, lacZ-tagged mutant allele Fam54b:tm1a(EUCOMM)Hmgu; transgenic	gi|354799949|gb|JN964450.1|	JN964450	100.000	80	0	0	1	80	23518	23597	9.50e-33	148	Mus musculus targeted KO-first, conditional ready, lacZ-tagged mutant allele Fam54b:tm1a(EUCOMM)Hmgu; transgenic
Mus musculus targeted KO-first, conditional ready, lacZ-tagged mutant allele Ghdc:tm1a(EUCOMM)Hmgu; transgenic	gi|354799948|gb|JN964449.1|	JN964449	100.000	80	0	0	1	80	23465	23544	9.50e-33	148	Mus musculus targeted KO-first, conditional ready, lacZ-tagged mutant allele Ghdc:tm1a(EUCOMM)Hmgu; transgenic
Mus musculus targeted KO-first, conditional ready, lacZ-tagged mutant allele Spice1:tm1a(EUCOMM)Hmgu; transgenic	gi|354799947|gb|JN964448.1|	JN964448	100.000	80	0	0	1	80	22908	22987	9.50e-33	148	Mus musculus targeted KO-first, conditional ready, lacZ-tagged mutant allele Spice1:tm1a(EUCOMM)Hmgu; transgenic
Mus musculus targeted KO-first, conditional ready, lacZ-tagged mutant allele Atp5b:tm1a(EUCOMM)Hmgu; transgenic	gi|354799943|gb|JN964444.1|	JN964444	100.000	80	0	0	1	80	23190	23269	9.50e-33	148	Mus musculus targeted KO-first, conditional ready, lacZ-tagged mutant allele Atp5b:tm1a(EUCOMM)Hmgu; transgenic
Mus musculus targeted KO-first, conditional ready, lacZ-tagged mutant allele Arfgap2:tm1a(EUCOMM)Hmgu; transgenic	gi|354799942|gb|JN964443.1|	JN964443	100.000	80	0	0	1	80	22651	22730	9.50e-33	148	Mus musculus targeted KO-first, conditional ready, lacZ-tagged mutant allele Arfgap2:tm1a(EUCOMM)Hmgu; transgenic
Mus musculus targeted KO-first, conditional ready, lacZ-tagged mutant allele Gp5:tm1a(EUCOMM)Hmgu; transgenic	gi|354799941|gb|JN964442.1|	JN964442	100.000	80	0	0	1	80	24417	24496	9.50e-33	148	Mus musculus targeted KO-first, conditional ready, lacZ-tagged mutant allele Gp5:tm1a(EUCOMM)Hmgu; transgenic
Mus musculus targeted KO-first, conditional ready, lacZ-tagged mutant allele Mmab:tm1a(EUCOMM)Hmgu; transgenic	gi|354799940|gb|JN964441.1|	JN964441	100.000	80	0	0	1	80	22877	22956	9.50e-33	148	Mus musculus targeted KO-first, conditional ready, lacZ-tagged mutant allele Mmab:tm1a(EUCOMM)Hmgu; transgenic
Mus musculus targeted KO-first, conditional ready, lacZ-tagged mutant allele Uvrag:tm1a(EUCOMM)Hmgu tm1e(EUCOMM)Hmgu; transgenic	gi|354799937|gb|JN964438.1|	JN964438	100.000	80	0	0	1	80	23023	23102	9.50e-33	148	Mus musculus targeted KO-first, conditional ready, lacZ-tagged mutant allele Uvrag:tm1a(EUCOMM)Hmgu tm1e(EUCOMM)Hmgu; transgenic
Mus musculus targeted KO-first, conditional ready, lacZ-tagged mutant allele Zan:tm1a(EUCOMM)Hmgu tm1e(EUCOMM)Hmgu; transgenic	gi|354799934|gb|JN964435.1|	JN964435	100.000	80	0	0	1	80	23167	23246	9.50e-33	148	Mus musculus targeted KO-first, conditional ready, lacZ-tagged mutant allele Zan:tm1a(EUCOMM)Hmgu tm1e(EUCOMM)Hmgu; transgenic
Mus musculus targeted KO-first, conditional ready, lacZ-tagged mutant allele Aatf:tm1a(KOMP)Wtsi tm2a(KOMP)Wtsi; transgenic	gi|354799933|gb|JN964434.1|	JN964434	100.000	80	0	0	1	80	22837	22916	9.50e-33	148	Mus musculus targeted KO-first, conditional ready, lacZ-tagged mutant allele Aatf:tm1a(KOMP)Wtsi tm2a(KOMP)Wtsi; transgenic
Mus musculus targeted KO-first, conditional ready, lacZ-tagged mutant allele Slc6a15:tm1a(KOMP)Wtsi tm2a(KOMP)Wtsi; transgenic	gi|354799931|gb|JN964432.1|	JN964432	100.000	80	0	0	1	80	24454	24533	9.50e-33	148	Mus musculus targeted KO-first, conditional ready, lacZ-tagged mutant allele Slc6a15:tm1a(KOMP)Wtsi tm2a(KOMP)Wtsi; transgenic
Mus musculus targeted KO-first, conditional ready, lacZ-tagged mutant allele Tm7sf3:tm1a(EUCOMM)Hmgu; transgenic	gi|354799929|gb|JN964430.1|	JN964430	100.000	80	0	0	1	80	24153	24232	9.50e-33	148	Mus musculus targeted KO-first, conditional ready, lacZ-tagged mutant allele Tm7sf3:tm1a(EUCOMM)Hmgu; transgenic
Mus musculus targeted KO-first, conditional ready, lacZ-tagged mutant allele Rasl11b:tm1a(KOMP)Wtsi; transgenic	gi|354799928|gb|JN964429.1|	JN964429	100.000	80	0	0	1	80	25211	25290	9.50e-33	148	Mus musculus targeted KO-first, conditional ready, lacZ-tagged mutant allele Rasl11b:tm1a(KOMP)Wtsi; transgenic
Mus musculus targeted KO-first, conditional ready, lacZ-tagged mutant allele Mdfic:tm1a(KOMP)Wtsi; transgenic	gi|354799927|gb|JN964428.1|	JN964428	100.000	80	0	0	1	80	23258	23337	9.50e-33	148	Mus musculus targeted KO-first, conditional ready, lacZ-tagged mutant allele Mdfic:tm1a(KOMP)Wtsi; transgenic
Mus musculus targeted KO-first, conditional ready, lacZ-tagged mutant allele Tsg101:tm1a(EUCOMM)Hmgu; transgenic	gi|354799922|gb|JN964423.1|	JN964423	100.000	80	0	0	1	80	22931	23010	9.50e-33	148	Mus musculus targeted KO-first, conditional ready, lacZ-tagged mutant allele Tsg101:tm1a(EUCOMM)Hmgu; transgenic
Mus musculus targeted KO-first, conditional ready, lacZ-tagged mutant allele 1700042B14Rik:tm1a(KOMP)Wtsi; transgenic	gi|354799919|gb|JN964420.1|	JN964420	100.000	80	0	0	1	80	23643	23722	9.50e-33	148	Mus musculus targeted KO-first, conditional ready, lacZ-tagged mutant allele 1700042B14Rik:tm1a(KOMP)Wtsi; transgenic
Mus musculus targeted KO-first, conditional ready, lacZ-tagged mutant allele Vpreb3:tm1a(EUCOMM)Hmgu; transgenic	gi|354799916|gb|JN964417.1|	JN964417	100.000	80	0	0	1	80	23247	23326	9.50e-33	148	Mus musculus targeted KO-first, conditional ready, lacZ-tagged mutant allele Vpreb3:tm1a(EUCOMM)Hmgu; transgenic
Mus musculus targeted KO-first, conditional ready, lacZ-tagged mutant allele Lrriq1:tm1a(KOMP)Wtsi; transgenic	gi|354799915|gb|JN964416.1|	JN964416	100.000	80	0	0	1	80	22812	22891	9.50e-33	148	Mus musculus targeted KO-first, conditional ready, lacZ-tagged mutant allele Lrriq1:tm1a(KOMP)Wtsi; transgenic
Mus musculus targeted KO-first, conditional ready, lacZ-tagged mutant allele Slc29a2:tm1a(EUCOMM)Hmgu; transgenic	gi|354799914|gb|JN964415.1|	JN964415	100.000	80	0	0	1	80	23305	23384	9.50e-33	148	Mus musculus targeted KO-first, conditional ready, lacZ-tagged mutant allele Slc29a2:tm1a(EUCOMM)Hmgu; transgenic
Mus musculus targeted KO-first, conditional ready, lacZ-tagged mutant allele Serpine1:tm1a(EUCOMM)Hmgu; transgenic	gi|354799908|gb|JN964409.1|	JN964409	100.000	80	0	0	1	80	24614	24693	9.50e-33	148	Mus musculus targeted KO-first, conditional ready, lacZ-tagged mutant allele Serpine1:tm1a(EUCOMM)Hmgu; transgenic
Mus musculus targeted KO-first, conditional ready, lacZ-tagged mutant allele Mmp10:tm1a(EUCOMM)Hmgu; transgenic	gi|354799906|gb|JN964407.1|	JN964407	100.000	80	0	0	1	80	23496	23575	9.50e-33	148	Mus musculus targeted KO-first, conditional ready, lacZ-tagged mutant allele Mmp10:tm1a(EUCOMM)Hmgu; transgenic
Mus musculus targeted KO-first, conditional ready, lacZ-tagged mutant allele Srgn:tm1a(EUCOMM)Hmgu; transgenic	gi|354799904|gb|JN964405.1|	JN964405	100.000	80	0	0	1	80	23134	23213	9.50e-33	148	Mus musculus targeted KO-first, conditional ready, lacZ-tagged mutant allele Srgn:tm1a(EUCOMM)Hmgu; transgenic
Mus musculus targeted KO-first, conditional ready, lacZ-tagged mutant allele Trim32:tm2a(EUCOMM)Wtsi; transgenic	gi|354799903|gb|JN964404.1|	JN964404	100.000	80	0	0	1	80	25805	25884	9.50e-33	148	Mus musculus targeted KO-first, conditional ready, lacZ-tagged mutant allele Trim32:tm2a(EUCOMM)Wtsi; transgenic
Mus musculus targeted KO-first, conditional ready, lacZ-tagged mutant allele Tac4:tm1a(EUCOMM)Hmgu; transgenic	gi|354799902|gb|JN964403.1|	JN964403	100.000	80	0	0	1	80	23108	23187	9.50e-33	148	Mus musculus targeted KO-first, conditional ready, lacZ-tagged mutant allele Tac4:tm1a(EUCOMM)Hmgu; transgenic
Mus musculus targeted KO-first, conditional ready, lacZ-tagged mutant allele Magt1:tm1a(EUCOMM)Hmgu; transgenic	gi|354799901|gb|JN964402.1|	JN964402	100.000	80	0	0	1	80	23653	23732	9.50e-33	148	Mus musculus targeted KO-first, conditional ready, lacZ-tagged mutant allele Magt1:tm1a(EUCOMM)Hmgu; transgenic
Mus musculus targeted KO-first, conditional ready, lacZ-tagged mutant allele Mapre1:tm1a(EUCOMM)Hmgu; transgenic	gi|354799900|gb|JN964401.1|	JN964401	100.000	80	0	0	1	80	22838	22917	9.50e-33	148	Mus musculus targeted KO-first, conditional ready, lacZ-tagged mutant allele Mapre1:tm1a(EUCOMM)Hmgu; transgenic
Mus musculus targeted KO-first, conditional ready, lacZ-tagged mutant allele Unc119b:tm1a(EUCOMM)Hmgu; transgenic	gi|354799899|gb|JN964400.1|	JN964400	100.000	80	0	0	1	80	23489	23568	9.50e-33	148	Mus musculus targeted KO-first, conditional ready, lacZ-tagged mutant allele Unc119b:tm1a(EUCOMM)Hmgu; transgenic
Mus musculus targeted KO-first, conditional ready, lacZ-tagged mutant allele Tmed3:tm1a(EUCOMM)Hmgu; transgenic	gi|354799898|gb|JN964399.1|	JN964399	100.000	80	0	0	1	80	22980	23059	9.50e-33	148	Mus musculus targeted KO-first, conditional ready, lacZ-tagged mutant allele Tmed3:tm1a(EUCOMM)Hmgu; transgenic
Mus musculus targeted KO-first, conditional ready, lacZ-tagged mutant allele Ptprq:tm1a(EUCOMM)Hmgu; transgenic	gi|354799897|gb|JN964398.1|	JN964398	100.000	80	0	0	1	80	22935	23014	9.50e-33	148	Mus musculus targeted KO-first, conditional ready, lacZ-tagged mutant allele Ptprq:tm1a(EUCOMM)Hmgu; transgenic
Mus musculus targeted KO-first, conditional ready, lacZ-tagged mutant allele Tmprss2:tm1a(EUCOMM)Hmgu; transgenic	gi|354799888|gb|JN964389.1|	JN964389	100.000	80	0	0	1	80	22721	22800	9.50e-33	148	Mus musculus targeted KO-first, conditional ready, lacZ-tagged mutant allele Tmprss2:tm1a(EUCOMM)Hmgu; transgenic
Mus musculus targeted KO-first, conditional ready, lacZ-tagged mutant allele Psca:tm1a(EUCOMM)Hmgu; transgenic	gi|354799887|gb|JN964388.1|	JN964388	100.000	80	0	0	1	80	23790	23869	9.50e-33	148	Mus musculus targeted KO-first, conditional ready, lacZ-tagged mutant allele Psca:tm1a(EUCOMM)Hmgu; transgenic
Mus musculus targeted KO-first, conditional ready, lacZ-tagged mutant allele Tgfbr1:tm1a(EUCOMM)Hmgu; transgenic	gi|354799886|gb|JN964387.1|	JN964387	100.000	80	0	0	1	80	23527	23606	9.50e-33	148	Mus musculus targeted KO-first, conditional ready, lacZ-tagged mutant allele Tgfbr1:tm1a(EUCOMM)Hmgu; transgenic
Mus musculus targeted KO-first, conditional ready, lacZ-tagged mutant allele Tceal1:tm1a(EUCOMM)Hmgu; transgenic	gi|354799885|gb|JN964386.1|	JN964386	100.000	80	0	0	1	80	24123	24202	9.50e-33	148	Mus musculus targeted KO-first, conditional ready, lacZ-tagged mutant allele Tceal1:tm1a(EUCOMM)Hmgu; transgenic
Mus musculus targeted KO-first, conditional ready, lacZ-tagged mutant allele Ptbp2:tm1a(EUCOMM)Hmgu; transgenic	gi|354799884|gb|JN964385.1|	JN964385	100.000	80	0	0	1	80	22992	23071	9.50e-33	148	Mus musculus targeted KO-first, conditional ready, lacZ-tagged mutant allele Ptbp2:tm1a(EUCOMM)Hmgu; transgenic
Mus musculus targeted KO-first, conditional ready, lacZ-tagged mutant allele Nbas:tm1a(EUCOMM)Hmgu; transgenic	gi|354799875|gb|JN964376.1|	JN964376	100.000	80	0	0	1	80	24276	24355	9.50e-33	148	Mus musculus targeted KO-first, conditional ready, lacZ-tagged mutant allele Nbas:tm1a(EUCOMM)Hmgu; transgenic
Mus musculus targeted KO-first, conditional ready, lacZ-tagged mutant allele Crem:tm1a(EUCOMM)Hmgu; transgenic	gi|354799871|gb|JN964372.1|	JN964372	100.000	80	0	0	1	80	23620	23699	9.50e-33	148	Mus musculus targeted KO-first, conditional ready, lacZ-tagged mutant allele Crem:tm1a(EUCOMM)Hmgu; transgenic
Mus musculus targeted KO-first, conditional ready, lacZ-tagged mutant allele Wdr77:tm1a(EUCOMM)Wtsi; transgenic	gi|354799869|gb|JN964370.1|	JN964370	100.000	80	0	0	1	80	24091	24170	9.50e-33	148	Mus musculus targeted KO-first, conditional ready, lacZ-tagged mutant allele Wdr77:tm1a(EUCOMM)Wtsi; transgenic
Mus musculus targeted KO-first, conditional ready, lacZ-tagged mutant allele Gsta4:tm1a(EUCOMM)Hmgu; transgenic	gi|354799868|gb|JN964369.1|	JN964369	100.000	80	0	0	1	80	22924	23003	9.50e-33	148	Mus musculus targeted KO-first, conditional ready, lacZ-tagged mutant allele Gsta4:tm1a(EUCOMM)Hmgu; transgenic
Mus musculus targeted KO-first, conditional ready, lacZ-tagged mutant allele Mpp6:tm1a(EUCOMM)Hmgu; transgenic	gi|354799867|gb|JN964368.1|	JN964368	100.000	80	0	0	1	80	24889	24968	9.50e-33	148	Mus musculus targeted KO-first, conditional ready, lacZ-tagged mutant allele Mpp6:tm1a(EUCOMM)Hmgu; transgenic
Mus musculus targeted KO-first, conditional ready, lacZ-tagged mutant allele Zfp292:tm1a(EUCOMM)Hmgu; transgenic	gi|354799866|gb|JN964367.1|	JN964367	100.000	80	0	0	1	80	22983	23062	9.50e-33	148	Mus musculus targeted KO-first, conditional ready, lacZ-tagged mutant allele Zfp292:tm1a(EUCOMM)Hmgu; transgenic
Mus musculus targeted KO-first, conditional ready, lacZ-tagged mutant allele Zfp526:tm1a(EUCOMM)Hmgu; transgenic	gi|354799861|gb|JN964362.1|	JN964362	100.000	80	0	0	1	80	24724	24803	9.50e-33	148	Mus musculus targeted KO-first, conditional ready, lacZ-tagged mutant allele Zfp526:tm1a(EUCOMM)Hmgu; transgenic
Mus musculus targeted KO-first, conditional ready, lacZ-tagged mutant allele 4930504O13Rik:tm1a(EUCOMM)Hmgu; transgenic	gi|354799859|gb|JN964360.1|	JN964360	100.000	80	0	0	1	80	24351	24430	9.50e-33	148	Mus musculus targeted KO-first, conditional ready, lacZ-tagged mutant allele 4930504O13Rik:tm1a(EUCOMM)Hmgu; transgenic
Mus musculus targeted KO-first, conditional ready, lacZ-tagged mutant allele 0610009B22Rik:tm1a(EUCOMM)Hmgu; transgenic	gi|354799858|gb|JN964359.1|	JN964359	100.000	80	0	0	1	80	23504	23583	9.50e-33	148	Mus musculus targeted KO-first, conditional ready, lacZ-tagged mutant allele 0610009B22Rik:tm1a(EUCOMM)Hmgu; transgenic
Mus musculus targeted KO-first, conditional ready, lacZ-tagged mutant allele Tssk3:tm1a(EUCOMM)Wtsi; transgenic	gi|354799857|gb|JN964358.1|	JN964358	100.000	80	0	0	1	80	23325	23404	9.50e-33	148	Mus musculus targeted KO-first, conditional ready, lacZ-tagged mutant allele Tssk3:tm1a(EUCOMM)Wtsi; transgenic
Mus musculus targeted KO-first, conditional ready, lacZ-tagged mutant allele Zfp53:tm1a(EUCOMM)Hmgu; transgenic	gi|354799852|gb|JN964353.1|	JN964353	100.000	80	0	0	1	80	23074	23153	9.50e-33	148	Mus musculus targeted KO-first, conditional ready, lacZ-tagged mutant allele Zfp53:tm1a(EUCOMM)Hmgu; transgenic
Mus musculus targeted KO-first, conditional ready, lacZ-tagged mutant allele Smtnl1:tm1a(EUCOMM)Hmgu; transgenic	gi|354799849|gb|JN964350.1|	JN964350	100.000	80	0	0	1	80	24952	25031	9.50e-33	148	Mus musculus targeted KO-first, conditional ready, lacZ-tagged mutant allele Smtnl1:tm1a(EUCOMM)Hmgu; transgenic
Mus musculus targeted KO-first, conditional ready, lacZ-tagged mutant allele Nup35:tm1a(EUCOMM)Wtsi; transgenic	gi|354799839|gb|JN964340.1|	JN964340	100.000	80	0	0	1	80	23080	23159	9.50e-33	148	Mus musculus targeted KO-first, conditional ready, lacZ-tagged mutant allele Nup35:tm1a(EUCOMM)Wtsi; transgenic
Mus musculus targeted KO-first, conditional ready, lacZ-tagged mutant allele Rabggtb:tm1a(EUCOMM)Hmgu; transgenic	gi|354799836|gb|JN964337.1|	JN964337	100.000	80	0	0	1	80	22818	22897	9.50e-33	148	Mus musculus targeted KO-first, conditional ready, lacZ-tagged mutant allele Rabggtb:tm1a(EUCOMM)Hmgu; transgenic
Mus musculus targeted KO-first, conditional ready, lacZ-tagged mutant allele Tob2:tm1a(EUCOMM)Hmgu; transgenic	gi|354799835|gb|JN964336.1|	JN964336	100.000	80	0	0	1	80	23942	24021	9.50e-33	148	Mus musculus targeted KO-first, conditional ready, lacZ-tagged mutant allele Tob2:tm1a(EUCOMM)Hmgu; transgenic
Mus musculus targeted KO-first, conditional ready, lacZ-tagged mutant allele Ncapd3:tm1a(EUCOMM)Wtsi; transgenic	gi|354799834|gb|JN964335.1|	JN964335	100.000	80	0	0	1	80	23111	23190	9.50e-33	148	Mus musculus targeted KO-first, conditional ready, lacZ-tagged mutant allele Ncapd3:tm1a(EUCOMM)Wtsi; transgenic
Mus musculus targeted KO-first, conditional ready, lacZ-tagged mutant allele Sf3b1:tm1a(EUCOMM)Hmgu; transgenic	gi|354799832|gb|JN964333.1|	JN964333	100.000	80	0	0	1	80	22982	23061	9.50e-33	148	Mus musculus targeted KO-first, conditional ready, lacZ-tagged mutant allele Sf3b1:tm1a(EUCOMM)Hmgu; transgenic
Mus musculus targeted KO-first, conditional ready, lacZ-tagged mutant allele Rnase1:tm1a(EUCOMM)Hmgu; transgenic	gi|354799829|gb|JN964330.1|	JN964330	100.000	80	0	0	1	80	23615	23694	9.50e-33	148	Mus musculus targeted KO-first, conditional ready, lacZ-tagged mutant allele Rnase1:tm1a(EUCOMM)Hmgu; transgenic
Mus musculus targeted KO-first, conditional ready, lacZ-tagged mutant allele Dab2ip:tm1a(EUCOMM)Hmgu; transgenic	gi|354799828|gb|JN964329.1|	JN964329	100.000	80	0	0	1	80	23019	23098	9.50e-33	148	Mus musculus targeted KO-first, conditional ready, lacZ-tagged mutant allele Dab2ip:tm1a(EUCOMM)Hmgu; transgenic
Mus musculus targeted KO-first, conditional ready, lacZ-tagged mutant allele F11r:tm1a(EUCOMM)Hmgu; transgenic	gi|354799821|gb|JN964322.1|	JN964322	100.000	80	0	0	1	80	24259	24338	9.50e-33	148	Mus musculus targeted KO-first, conditional ready, lacZ-tagged mutant allele F11r:tm1a(EUCOMM)Hmgu; transgenic
Mus musculus targeted KO-first, conditional ready, lacZ-tagged mutant allele Lrtm1:tm1a(EUCOMM)Wtsi; transgenic	gi|354799820|gb|JN964321.1|	JN964321	100.000	80	0	0	1	80	23299	23378	9.50e-33	148	Mus musculus targeted KO-first, conditional ready, lacZ-tagged mutant allele Lrtm1:tm1a(EUCOMM)Wtsi; transgenic
Mus musculus targeted KO-first, conditional ready, lacZ-tagged mutant allele Gm595:tm1a(EUCOMM)Wtsi; transgenic	gi|354799819|gb|JN964320.1|	JN964320	100.000	80	0	0	1	80	23784	23863	9.50e-33	148	Mus musculus targeted KO-first, conditional ready, lacZ-tagged mutant allele Gm595:tm1a(EUCOMM)Wtsi; transgenic
Mus musculus targeted KO-first, conditional ready, lacZ-tagged mutant allele Ndufaf4:tm1a(EUCOMM)Wtsi; transgenic	gi|354799818|gb|JN964319.1|	JN964319	100.000	80	0	0	1	80	23262	23341	9.50e-33	148	Mus musculus targeted KO-first, conditional ready, lacZ-tagged mutant allele Ndufaf4:tm1a(EUCOMM)Wtsi; transgenic
Mus musculus targeted KO-first, conditional ready, lacZ-tagged mutant allele Zbtb8a:tm1a(EUCOMM)Wtsi; transgenic	gi|354799817|gb|JN964318.1|	JN964318	100.000	80	0	0	1	80	23323	23402	9.50e-33	148	Mus musculus targeted KO-first, conditional ready, lacZ-tagged mutant allele Zbtb8a:tm1a(EUCOMM)Wtsi; transgenic
Mus musculus targeted KO-first, conditional ready, lacZ-tagged mutant allele Wfdc6a:tm1a(EUCOMM)Wtsi; transgenic	gi|354799816|gb|JN964317.1|	JN964317	100.000	80	0	0	1	80	23669	23748	9.50e-33	148	Mus musculus targeted KO-first, conditional ready, lacZ-tagged mutant allele Wfdc6a:tm1a(EUCOMM)Wtsi; transgenic
Mus musculus targeted KO-first, conditional ready, lacZ-tagged mutant allele Klf12:tm1a(EUCOMM)Wtsi; transgenic	gi|354799815|gb|JN964316.1|	JN964316	100.000	80	0	0	1	80	23284	23363	9.50e-33	148	Mus musculus targeted KO-first, conditional ready, lacZ-tagged mutant allele Klf12:tm1a(EUCOMM)Wtsi; transgenic
Mus musculus targeted KO-first, conditional ready, lacZ-tagged mutant allele Cdc123:tm1a(KOMP)Wtsi; transgenic	gi|354799810|gb|JN964311.1|	JN964311	100.000	80	0	0	1	80	23389	23468	9.50e-33	148	Mus musculus targeted KO-first, conditional ready, lacZ-tagged mutant allele Cdc123:tm1a(KOMP)Wtsi; transgenic
Mus musculus targeted KO-first, conditional ready, lacZ-tagged mutant allele Pcm1:tm1a(EUCOMM)Wtsi; transgenic	gi|354799809|gb|JN964310.1|	JN964310	100.000	80	0	0	1	80	23643	23722	9.50e-33	148	Mus musculus targeted KO-first, conditional ready, lacZ-tagged mutant allele Pcm1:tm1a(EUCOMM)Wtsi; transgenic
Mus musculus targeted KO-first, conditional ready, lacZ-tagged mutant allele Phlpp1:tm1a(EUCOMM)Hmgu; transgenic	gi|354799808|gb|JN964309.1|	JN964309	100.000	80	0	0	1	80	22897	22976	9.50e-33	148	Mus musculus targeted KO-first, conditional ready, lacZ-tagged mutant allele Phlpp1:tm1a(EUCOMM)Hmgu; transgenic
Mus musculus targeted KO-first, conditional ready, lacZ-tagged mutant allele Ulk1:tm1a(EUCOMM)Wtsi; transgenic	gi|354799807|gb|JN964308.1|	JN964308	100.000	80	0	0	1	80	23459	23538	9.50e-33	148	Mus musculus targeted KO-first, conditional ready, lacZ-tagged mutant allele Ulk1:tm1a(EUCOMM)Wtsi; transgenic
Mus musculus targeted KO-first, conditional ready, lacZ-tagged mutant allele Hat1:tm1a(EUCOMM)Wtsi; transgenic	gi|354799806|gb|JN964307.1|	JN964307	100.000	80	0	0	1	80	23258	23337	9.50e-33	148	Mus musculus targeted KO-first, conditional ready, lacZ-tagged mutant allele Hat1:tm1a(EUCOMM)Wtsi; transgenic
Mus musculus targeted KO-first, conditional ready, lacZ-tagged mutant allele Mrps27:tm1a(EUCOMM)Wtsi; transgenic	gi|354799805|gb|JN964306.1|	JN964306	100.000	80	0	0	1	80	22911	22990	9.50e-33	148	Mus musculus targeted KO-first, conditional ready, lacZ-tagged mutant allele Mrps27:tm1a(EUCOMM)Wtsi; transgenic
Mus musculus targeted KO-first, conditional ready, lacZ-tagged mutant allele Dtl:tm1a(EUCOMM)Wtsi; transgenic	gi|354799799|gb|JN964300.1|	JN964300	100.000	80	0	0	1	80	24462	24541	9.50e-33	148	Mus musculus targeted KO-first, conditional ready, lacZ-tagged mutant allele Dtl:tm1a(EUCOMM)Wtsi; transgenic
Mus musculus targeted KO-first, conditional ready, lacZ-tagged mutant allele Fam114a2:tm1a(EUCOMM)Hmgu; transgenic	gi|354799798|gb|JN964299.1|	JN964299	100.000	80	0	0	1	80	23025	23104	9.50e-33	148	Mus musculus targeted KO-first, conditional ready, lacZ-tagged mutant allele Fam114a2:tm1a(EUCOMM)Hmgu; transgenic
Mus musculus targeted KO-first, conditional ready, lacZ-tagged mutant allele Gatad2a:tm1a(EUCOMM)Hmgu; transgenic	gi|354799797|gb|JN964298.1|	JN964298	100.000	80	0	0	1	80	23376	23455	9.50e-33	148	Mus musculus targeted KO-first, conditional ready, lacZ-tagged mutant allele Gatad2a:tm1a(EUCOMM)Hmgu; transgenic
Mus musculus targeted KO-first, conditional ready, lacZ-tagged mutant allele Cdc42:tm1a(EUCOMM)Hmgu; transgenic	gi|354799796|gb|JN964297.1|	JN964297	100.000	80	0	0	1	80	22951	23030	9.50e-33	148	Mus musculus targeted KO-first, conditional ready, lacZ-tagged mutant allele Cdc42:tm1a(EUCOMM)Hmgu; transgenic
Mus musculus targeted KO-first, conditional ready, lacZ-tagged mutant allele Ldlrad2:tm1a(EUCOMM)Hmgu; transgenic	gi|354799795|gb|JN964296.1|	JN964296	100.000	80	0	0	1	80	24756	24835	9.50e-33	148	Mus musculus targeted KO-first, conditional ready, lacZ-tagged mutant allele Ldlrad2:tm1a(EUCOMM)Hmgu; transgenic
Mus musculus targeted KO-first, conditional ready, lacZ-tagged mutant allele Eras:tm1a(EUCOMM)Hmgu; transgenic	gi|354799793|gb|JN964294.1|	JN964294	100.000	80	0	0	1	80	23268	23347	9.50e-33	148	Mus musculus targeted KO-first, conditional ready, lacZ-tagged mutant allele Eras:tm1a(EUCOMM)Hmgu; transgenic
Mus musculus targeted KO-first, conditional ready, lacZ-tagged mutant allele A3galt2:tm1a(EUCOMM)Wtsi; transgenic	gi|354799785|gb|JN964286.1|	JN964286	100.000	80	0	0	1	80	23307	23386	9.50e-33	148	Mus musculus targeted KO-first, conditional ready, lacZ-tagged mutant allele A3galt2:tm1a(EUCOMM)Wtsi; transgenic
Mus musculus targeted KO-first, conditional ready, lacZ-tagged mutant allele Neu4:tm1a(EUCOMM)Wtsi; transgenic	gi|354799784|gb|JN964285.1|	JN964285	100.000	80	0	0	1	80	23771	23850	9.50e-33	148	Mus musculus targeted KO-first, conditional ready, lacZ-tagged mutant allele Neu4:tm1a(EUCOMM)Wtsi; transgenic
Mus musculus targeted KO-first, conditional ready, lacZ-tagged mutant allele Eif5a:tm1a(EUCOMM)Wtsi; transgenic	gi|354799783|gb|JN964284.1|	JN964284	100.000	80	0	0	1	80	23995	24074	9.50e-33	148	Mus musculus targeted KO-first, conditional ready, lacZ-tagged mutant allele Eif5a:tm1a(EUCOMM)Wtsi; transgenic
Mus musculus targeted KO-first, conditional ready, lacZ-tagged mutant allele Nampt:tm1a(EUCOMM)Wtsi; transgenic	gi|354799782|gb|JN964283.1|	JN964283	100.000	80	0	0	1	80	22877	22956	9.50e-33	148	Mus musculus targeted KO-first, conditional ready, lacZ-tagged mutant allele Nampt:tm1a(EUCOMM)Wtsi; transgenic
Mus musculus targeted KO-first, conditional ready, lacZ-tagged mutant allele Defb40:tm1a(EUCOMM)Wtsi; transgenic	gi|354799781|gb|JN964282.1|	JN964282	100.000	80	0	0	1	80	22962	23041	9.50e-33	148	Mus musculus targeted KO-first, conditional ready, lacZ-tagged mutant allele Defb40:tm1a(EUCOMM)Wtsi; transgenic
Mus musculus targeted KO-first, conditional ready, lacZ-tagged mutant allele Myo1f:tm1a(EUCOMM)Wtsi; transgenic	gi|354799780|gb|JN964281.1|	JN964281	100.000	80	0	0	1	80	22887	22966	9.50e-33	148	Mus musculus targeted KO-first, conditional ready, lacZ-tagged mutant allele Myo1f:tm1a(EUCOMM)Wtsi; transgenic
Mus musculus targeted KO-first, conditional ready, lacZ-tagged mutant allele Daam1:tm1a(EUCOMM)Hmgu; transgenic	gi|354799778|gb|JN964279.1|	JN964279	100.000	80	0	0	1	80	22848	22927	9.50e-33	148	Mus musculus targeted KO-first, conditional ready, lacZ-tagged mutant allele Daam1:tm1a(EUCOMM)Hmgu; transgenic
Mus musculus targeted KO-first, conditional ready, lacZ-tagged mutant allele Diap2:tm1a(EUCOMM)Hmgu; transgenic	gi|354799777|gb|JN964278.1|	JN964278	100.000	80	0	0	1	80	22919	22998	9.50e-33	148	Mus musculus targeted KO-first, conditional ready, lacZ-tagged mutant allele Diap2:tm1a(EUCOMM)Hmgu; transgenic
Mus musculus targeted KO-first, conditional ready, lacZ-tagged mutant allele Rassf8:tm1a(EUCOMM)Wtsi; transgenic	gi|354799775|gb|JN964276.1|	JN964276	100.000	80	0	0	1	80	23597	23676	9.50e-33	148	Mus musculus targeted KO-first, conditional ready, lacZ-tagged mutant allele Rassf8:tm1a(EUCOMM)Wtsi; transgenic
Mus musculus targeted KO-first, conditional ready, lacZ-tagged mutant allele Coro6:tm1a(EUCOMM)Wtsi; transgenic	gi|354799774|gb|JN964275.1|	JN964275	100.000	80	0	0	1	80	23583	23662	9.50e-33	148	Mus musculus targeted KO-first, conditional ready, lacZ-tagged mutant allele Coro6:tm1a(EUCOMM)Wtsi; transgenic
Mus musculus targeted KO-first, conditional ready, lacZ-tagged mutant allele Fpr3:tm1a(EUCOMM)Hmgu; transgenic	gi|354799773|gb|JN964274.1|	JN964274	100.000	80	0	0	1	80	23912	23991	9.50e-33	148	Mus musculus targeted KO-first, conditional ready, lacZ-tagged mutant allele Fpr3:tm1a(EUCOMM)Hmgu; transgenic
Mus musculus targeted KO-first, conditional ready, lacZ-tagged mutant allele S100a9:tm1a(EUCOMM)Wtsi; transgenic	gi|354799772|gb|JN964273.1|	JN964273	100.000	80	0	0	1	80	23067	23146	9.50e-33	148	Mus musculus targeted KO-first, conditional ready, lacZ-tagged mutant allele S100a9:tm1a(EUCOMM)Wtsi; transgenic
Mus musculus targeted KO-first, conditional ready, lacZ-tagged mutant allele Mtrr:tm1a(EUCOMM)Wtsi; transgenic	gi|354799771|gb|JN964272.1|	JN964272	100.000	80	0	0	1	80	22749	22828	9.50e-33	148	Mus musculus targeted KO-first, conditional ready, lacZ-tagged mutant allele Mtrr:tm1a(EUCOMM)Wtsi; transgenic
Mus musculus targeted KO-first, conditional ready, lacZ-tagged mutant allele Dpys:tm1a(EUCOMM)Wtsi; transgenic	gi|354799770|gb|JN964271.1|	JN964271	100.000	80	0	0	1	80	24730	24809	9.50e-33	148	Mus musculus targeted KO-first, conditional ready, lacZ-tagged mutant allele Dpys:tm1a(EUCOMM)Wtsi; transgenic
Mus musculus targeted KO-first, conditional ready, lacZ-tagged mutant allele Mdga1:tm1a(EUCOMM)Hmgu; transgenic	gi|354799769|gb|JN964270.1|	JN964270	100.000	80	0	0	1	80	23318	23397	9.50e-33	148	Mus musculus targeted KO-first, conditional ready, lacZ-tagged mutant allele Mdga1:tm1a(EUCOMM)Hmgu; transgenic
Mus musculus targeted KO-first, conditional ready, lacZ-tagged mutant allele Cstl1:tm1a(EUCOMM)Hmgu; transgenic	gi|354799768|gb|JN964269.1|	JN964269	100.000	80	0	0	1	80	22919	22998	9.50e-33	148	Mus musculus targeted KO-first, conditional ready, lacZ-tagged mutant allele Cstl1:tm1a(EUCOMM)Hmgu; transgenic
Mus musculus targeted KO-first, conditional ready, lacZ-tagged mutant allele Prl7b1:tm1a(EUCOMM)Wtsi; transgenic	gi|354799767|gb|JN964268.1|	JN964268	100.000	80	0	0	1	80	25284	25363	9.50e-33	148	Mus musculus targeted KO-first, conditional ready, lacZ-tagged mutant allele Prl7b1:tm1a(EUCOMM)Wtsi; transgenic
Mus musculus targeted KO-first, conditional ready, lacZ-tagged mutant allele Ctsk:tm1a(EUCOMM)Hmgu; transgenic	gi|354799765|gb|JN964266.1|	JN964266	100.000	80	0	0	1	80	24936	25015	9.50e-33	148	Mus musculus targeted KO-first, conditional ready, lacZ-tagged mutant allele Ctsk:tm1a(EUCOMM)Hmgu; transgenic
Mus musculus targeted KO-first, conditional ready, lacZ-tagged mutant allele Cdkl1:tm1a(EUCOMM)Hmgu; transgenic	gi|354799764|gb|JN964265.1|	JN964265	100.000	80	0	0	1	80	23241	23320	9.50e-33	148	Mus musculus targeted KO-first, conditional ready, lacZ-tagged mutant allele Cdkl1:tm1a(EUCOMM)Hmgu; transgenic
Mus musculus targeted KO-first, conditional ready, lacZ-tagged mutant allele Ak5:tm1a(EUCOMM)Hmgu; transgenic	gi|354799763|gb|JN964264.1|	JN964264	100.000	80	0	0	1	80	23137	23216	9.50e-33	148	Mus musculus targeted KO-first, conditional ready, lacZ-tagged mutant allele Ak5:tm1a(EUCOMM)Hmgu; transgenic
Mus musculus targeted KO-first, conditional ready, lacZ-tagged mutant allele Copa:tm1a(EUCOMM)Hmgu; transgenic	gi|354799762|gb|JN964263.1|	JN964263	100.000	80	0	0	1	80	23167	23246	9.50e-33	148	Mus musculus targeted KO-first, conditional ready, lacZ-tagged mutant allele Copa:tm1a(EUCOMM)Hmgu; transgenic
Mus musculus targeted KO-first, conditional ready, lacZ-tagged mutant allele Cdk1:tm1a(EUCOMM)Wtsi; transgenic	gi|354799761|gb|JN964262.1|	JN964262	100.000	80	0	0	1	80	22862	22941	9.50e-33	148	Mus musculus targeted KO-first, conditional ready, lacZ-tagged mutant allele Cdk1:tm1a(EUCOMM)Wtsi; transgenic
Mus musculus targeted KO-first, conditional ready, lacZ-tagged mutant allele Cacna2d1:tm1a(EUCOMM)Hmgu; transgenic	gi|354799760|gb|JN964261.1|	JN964261	100.000	80	0	0	1	80	22895	22974	9.50e-33	148	Mus musculus targeted KO-first, conditional ready, lacZ-tagged mutant allele Cacna2d1:tm1a(EUCOMM)Hmgu; transgenic
Mus musculus targeted KO-first, conditional ready, lacZ-tagged mutant allele Psen2:tm1a(EUCOMM)Wtsi; transgenic	gi|354799759|gb|JN964260.1|	JN964260	100.000	80	0	0	1	80	22985	23064	9.50e-33	148	Mus musculus targeted KO-first, conditional ready, lacZ-tagged mutant allele Psen2:tm1a(EUCOMM)Wtsi; transgenic
Mus musculus targeted KO-first, conditional ready, lacZ-tagged mutant allele Cd302:tm1a(EUCOMM)Hmgu; transgenic	gi|354799758|gb|JN964259.1|	JN964259	100.000	80	0	0	1	80	24224	24303	9.50e-33	148	Mus musculus targeted KO-first, conditional ready, lacZ-tagged mutant allele Cd302:tm1a(EUCOMM)Hmgu; transgenic
Mus musculus targeted KO-first, conditional ready, lacZ-tagged mutant allele Zfp143:tm1a(EUCOMM)Hmgu; transgenic	gi|354799757|gb|JN964258.1|	JN964258	100.000	80	0	0	1	80	22951	23030	9.50e-33	148	Mus musculus targeted KO-first, conditional ready, lacZ-tagged mutant allele Zfp143:tm1a(EUCOMM)Hmgu; transgenic
Mus musculus targeted KO-first, conditional ready, lacZ-tagged mutant allele Ccnf:tm1a(EUCOMM)Hmgu; transgenic	gi|354799756|gb|JN964257.1|	JN964257	100.000	80	0	0	1	80	22847	22926	9.50e-33	148	Mus musculus targeted KO-first, conditional ready, lacZ-tagged mutant allele Ccnf:tm1a(EUCOMM)Hmgu; transgenic
Mus musculus targeted KO-first, conditional ready, lacZ-tagged mutant allele Dhrs7b:tm1a(EUCOMM)Hmgu; transgenic	gi|354799755|gb|JN964256.1|	JN964256	100.000	80	0	0	1	80	22896	22975	9.50e-33	148	Mus musculus targeted KO-first, conditional ready, lacZ-tagged mutant allele Dhrs7b:tm1a(EUCOMM)Hmgu; transgenic
Mus musculus targeted KO-first, conditional ready, lacZ-tagged mutant allele Mcm3:tm1a(EUCOMM)Hmgu; transgenic	gi|354799753|gb|JN964254.1|	JN964254	100.000	80	0	0	1	80	22763	22842	9.50e-33	148	Mus musculus targeted KO-first, conditional ready, lacZ-tagged mutant allele Mcm3:tm1a(EUCOMM)Hmgu; transgenic
Mus musculus targeted KO-first, conditional ready, lacZ-tagged mutant allele Rce1:tm1a(EUCOMM)Hmgu; transgenic	gi|354799752|gb|JN964253.1|	JN964253	100.000	80	0	0	1	80	24112	24191	9.50e-33	148	Mus musculus targeted KO-first, conditional ready, lacZ-tagged mutant allele Rce1:tm1a(EUCOMM)Hmgu; transgenic
Mus musculus targeted KO-first, conditional ready, lacZ-tagged mutant allele Edn3:tm1a(EUCOMM)Hmgu; transgenic	gi|354799750|gb|JN964251.1|	JN964251	100.000	80	0	0	1	80	22982	23061	9.50e-33	148	Mus musculus targeted KO-first, conditional ready, lacZ-tagged mutant allele Edn3:tm1a(EUCOMM)Hmgu; transgenic
Mus musculus targeted KO-first, conditional ready, lacZ-tagged mutant allele Manbal:tm1a(EUCOMM)Hmgu; transgenic	gi|354799744|gb|JN964245.1|	JN964245	100.000	80	0	0	1	80	22925	23004	9.50e-33	148	Mus musculus targeted KO-first, conditional ready, lacZ-tagged mutant allele Manbal:tm1a(EUCOMM)Hmgu; transgenic
Mus musculus targeted KO-first, conditional ready, lacZ-tagged mutant allele Zfp664:tm1a(EUCOMM)Wtsi; transgenic	gi|354799743|gb|JN964244.1|	JN964244	100.000	80	0	0	1	80	22767	22846	9.50e-33	148	Mus musculus targeted KO-first, conditional ready, lacZ-tagged mutant allele Zfp664:tm1a(EUCOMM)Wtsi; transgenic
Mus musculus targeted KO-first, conditional ready, lacZ-tagged mutant allele Sltm:tm1a(EUCOMM)Hmgu; transgenic	gi|354799742|gb|JN964243.1|	JN964243	100.000	80	0	0	1	80	25233	25312	9.50e-33	148	Mus musculus targeted KO-first, conditional ready, lacZ-tagged mutant allele Sltm:tm1a(EUCOMM)Hmgu; transgenic
Mus musculus targeted KO-first, conditional ready, lacZ-tagged mutant allele Lrrc2:tm1a(EUCOMM)Wtsi; transgenic	gi|354799741|gb|JN964242.1|	JN964242	100.000	80	0	0	1	80	22930	23009	9.50e-33	148	Mus musculus targeted KO-first, conditional ready, lacZ-tagged mutant allele Lrrc2:tm1a(EUCOMM)Wtsi; transgenic
Mus musculus targeted KO-first, conditional ready, lacZ-tagged mutant allele Ly6k:tm1a(KOMP)Wtsi; transgenic	gi|354799737|gb|JN964238.1|	JN964238	100.000	80	0	0	1	80	24278	24357	9.50e-33	148	Mus musculus targeted KO-first, conditional ready, lacZ-tagged mutant allele Ly6k:tm1a(KOMP)Wtsi; transgenic
Mus musculus targeted KO-first, conditional ready, lacZ-tagged mutant allele Txnrd1:tm1a(KOMP)Ucd; transgenic	gi|354799736|gb|JN964237.1|	JN964237	100.000	80	0	0	1	80	25007	25086	9.50e-33	148	Mus musculus targeted KO-first, conditional ready, lacZ-tagged mutant allele Txnrd1:tm1a(KOMP)Ucd; transgenic
Mus musculus targeted KO-first, conditional ready, lacZ-tagged mutant allele Crygs:tm1a(KOMP)Wtsi; transgenic	gi|354799734|gb|JN964235.1|	JN964235	100.000	80	0	0	1	80	24224	24303	9.50e-33	148	Mus musculus targeted KO-first, conditional ready, lacZ-tagged mutant allele Crygs:tm1a(KOMP)Wtsi; transgenic
Mus musculus targeted KO-first, conditional ready, lacZ-tagged mutant allele Ddx11:tm1a(EUCOMM)Wtsi; transgenic	gi|354799728|gb|JN964229.1|	JN964229	100.000	80	0	0	1	80	23658	23737	9.50e-33	148	Mus musculus targeted KO-first, conditional ready, lacZ-tagged mutant allele Ddx11:tm1a(EUCOMM)Wtsi; transgenic
Mus musculus targeted KO-first, conditional ready, lacZ-tagged mutant allele Il9:tm1a(EUCOMM)Wtsi; transgenic	gi|354799724|gb|JN964225.1|	JN964225	100.000	80	0	0	1	80	24182	24261	9.50e-33	148	Mus musculus targeted KO-first, conditional ready, lacZ-tagged mutant allele Il9:tm1a(EUCOMM)Wtsi; transgenic
Mus musculus targeted KO-first, conditional ready, lacZ-tagged mutant allele Tmsb4x:tm2a(EUCOMM)Wtsi; transgenic	gi|354799707|gb|JN964208.1|	JN964208	100.000	80	0	0	1	80	22812	22891	9.50e-33	148	Mus musculus targeted KO-first, conditional ready, lacZ-tagged mutant allele Tmsb4x:tm2a(EUCOMM)Wtsi; transgenic
Mus musculus targeted KO-first, conditional ready, lacZ-tagged mutant allele Abcb7:tm1a(EUCOMM)Hmgu; transgenic	gi|354799695|gb|JN964196.1|	JN964196	100.000	80	0	0	1	80	23026	23105	9.50e-33	148	Mus musculus targeted KO-first, conditional ready, lacZ-tagged mutant allele Abcb7:tm1a(EUCOMM)Hmgu; transgenic
Mus musculus targeted KO-first, conditional ready, lacZ-tagged mutant allele Exosc3:tm1a(EUCOMM)Hmgu; transgenic	gi|354799694|gb|JN964195.1|	JN964195	100.000	80	0	0	1	80	24808	24887	9.50e-33	148	Mus musculus targeted KO-first, conditional ready, lacZ-tagged mutant allele Exosc3:tm1a(EUCOMM)Hmgu; transgenic
Mus musculus targeted KO-first, conditional ready, lacZ-tagged mutant allele Nkx2-5:tm1a(EUCOMM)Wtsi; transgenic	gi|354799693|gb|JN964194.1|	JN964194	100.000	80	0	0	1	80	23759	23838	9.50e-33	148	Mus musculus targeted KO-first, conditional ready, lacZ-tagged mutant allele Nkx2-5:tm1a(EUCOMM)Wtsi; transgenic
Mus musculus targeted KO-first, conditional ready, lacZ-tagged mutant allele Nrsn1:tm1a(EUCOMM)Hmgu; transgenic	gi|354799692|gb|JN964193.1|	JN964193	100.000	80	0	0	1	80	24494	24573	9.50e-33	148	Mus musculus targeted KO-first, conditional ready, lacZ-tagged mutant allele Nrsn1:tm1a(EUCOMM)Hmgu; transgenic
Mus musculus targeted KO-first, conditional ready, lacZ-tagged mutant allele Khdrbs1:tm1a(EUCOMM)Hmgu; transgenic	gi|354799691|gb|JN964192.1|	JN964192	100.000	80	0	0	1	80	22872	22951	9.50e-33	148	Mus musculus targeted KO-first, conditional ready, lacZ-tagged mutant allele Khdrbs1:tm1a(EUCOMM)Hmgu; transgenic
Mus musculus targeted KO-first, conditional ready, lacZ-tagged mutant allele 2010317E24Rik:tm1a(EUCOMM)Hmgu; transgenic	gi|354799690|gb|JN964191.1|	JN964191	100.000	80	0	0	1	80	22789	22868	9.50e-33	148	Mus musculus targeted KO-first, conditional ready, lacZ-tagged mutant allele 2010317E24Rik:tm1a(EUCOMM)Hmgu; transgenic
Mus musculus targeted KO-first, conditional ready, lacZ-tagged mutant allele Fam46b:tm1a(EUCOMM)Hmgu; transgenic	gi|354799689|gb|JN964190.1|	JN964190	100.000	80	0	0	1	80	24632	24711	9.50e-33	148	Mus musculus targeted KO-first, conditional ready, lacZ-tagged mutant allele Fam46b:tm1a(EUCOMM)Hmgu; transgenic
Mus musculus targeted KO-first, conditional ready, lacZ-tagged mutant allele Dusp19:tm1a(EUCOMM)Hmgu; transgenic	gi|354799688|gb|JN964189.1|	JN964189	100.000	80	0	0	1	80	23350	23429	9.50e-33	148	Mus musculus targeted KO-first, conditional ready, lacZ-tagged mutant allele Dusp19:tm1a(EUCOMM)Hmgu; transgenic
Mus musculus targeted KO-first, conditional ready, lacZ-tagged mutant allele Ankrd46:tm1a(EUCOMM)Hmgu; transgenic	gi|354799687|gb|JN964188.1|	JN964188	100.000	80	0	0	1	80	23233	23312	9.50e-33	148	Mus musculus targeted KO-first, conditional ready, lacZ-tagged mutant allele Ankrd46:tm1a(EUCOMM)Hmgu; transgenic
Mus musculus targeted KO-first, conditional ready, lacZ-tagged mutant allele Cln5:tm1a(EUCOMM)Hmgu; transgenic	gi|354799686|gb|JN964187.1|	JN964187	100.000	80	0	0	1	80	23175	23254	9.50e-33	148	Mus musculus targeted KO-first, conditional ready, lacZ-tagged mutant allele Cln5:tm1a(EUCOMM)Hmgu; transgenic
Mus musculus targeted KO-first, conditional ready, lacZ-tagged mutant allele Actc1:tm1a(EUCOMM)Hmgu; transgenic	gi|354799685|gb|JN964186.1|	JN964186	100.000	80	0	0	1	80	23111	23190	9.50e-33	148	Mus musculus targeted KO-first, conditional ready, lacZ-tagged mutant allele Actc1:tm1a(EUCOMM)Hmgu; transgenic
Mus musculus targeted KO-first, conditional ready, lacZ-tagged mutant allele Dmp1:tm1a(EUCOMM)Hmgu; transgenic	gi|354799684|gb|JN964185.1|	JN964185	100.000	80	0	0	1	80	25245	25324	9.50e-33	148	Mus musculus targeted KO-first, conditional ready, lacZ-tagged mutant allele Dmp1:tm1a(EUCOMM)Hmgu; transgenic
Mus musculus targeted KO-first, conditional ready, lacZ-tagged mutant allele Sh2d1a:tm1a(EUCOMM)Hmgu; transgenic	gi|354799683|gb|JN964184.1|	JN964184	100.000	80	0	0	1	80	22849	22928	9.50e-33	148	Mus musculus targeted KO-first, conditional ready, lacZ-tagged mutant allele Sh2d1a:tm1a(EUCOMM)Hmgu; transgenic
Mus musculus targeted KO-first, conditional ready, lacZ-tagged mutant allele Fgf4:tm1a(EUCOMM)Hmgu; transgenic	gi|354799682|gb|JN964183.1|	JN964183	100.000	80	0	0	1	80	22571	22650	9.50e-33	148	Mus musculus targeted KO-first, conditional ready, lacZ-tagged mutant allele Fgf4:tm1a(EUCOMM)Hmgu; transgenic
Mus musculus targeted KO-first, conditional ready, lacZ-tagged mutant allele Fgf1:tm1a(EUCOMM)Wtsi; transgenic	gi|354799681|gb|JN964182.1|	JN964182	100.000	80	0	0	1	80	22898	22977	9.50e-33	148	Mus musculus targeted KO-first, conditional ready, lacZ-tagged mutant allele Fgf1:tm1a(EUCOMM)Wtsi; transgenic
Mus musculus targeted KO-first, conditional ready, lacZ-tagged mutant allele Card10:tm1a(EUCOMM)Hmgu; transgenic	gi|354799680|gb|JN964181.1|	JN964181	100.000	80	0	0	1	80	23907	23986	9.50e-33	148	Mus musculus targeted KO-first, conditional ready, lacZ-tagged mutant allele Card10:tm1a(EUCOMM)Hmgu; transgenic
Mus musculus targeted KO-first, conditional ready, lacZ-tagged mutant allele Btaf1:tm1a(EUCOMM)Hmgu; transgenic	gi|354799679|gb|JN964180.1|	JN964180	100.000	80	0	0	1	80	22895	22974	9.50e-33	148	Mus musculus targeted KO-first, conditional ready, lacZ-tagged mutant allele Btaf1:tm1a(EUCOMM)Hmgu; transgenic
Mus musculus targeted KO-first, conditional ready, lacZ-tagged mutant allele Best3:tm1a(EUCOMM)Hmgu; transgenic	gi|354799678|gb|JN964179.1|	JN964179	100.000	80	0	0	1	80	24252	24331	9.50e-33	148	Mus musculus targeted KO-first, conditional ready, lacZ-tagged mutant allele Best3:tm1a(EUCOMM)Hmgu; transgenic
Mus musculus targeted KO-first, conditional ready, lacZ-tagged mutant allele Shisa2:tm1a(EUCOMM)Hmgu; transgenic	gi|354799677|gb|JN964178.1|	JN964178	100.000	80	0	0	1	80	24745	24824	9.50e-33	148	Mus musculus targeted KO-first, conditional ready, lacZ-tagged mutant allele Shisa2:tm1a(EUCOMM)Hmgu; transgenic
Mus musculus targeted KO-first, conditional ready, lacZ-tagged mutant allele Mmp9:tm1a(EUCOMM)Wtsi; transgenic	gi|354799676|gb|JN964177.1|	JN964177	100.000	80	0	0	1	80	24986	25065	9.50e-33	148	Mus musculus targeted KO-first, conditional ready, lacZ-tagged mutant allele Mmp9:tm1a(EUCOMM)Wtsi; transgenic
Mus musculus targeted KO-first, conditional ready, lacZ-tagged mutant allele Arhgef33:tm1a(EUCOMM)Hmgu; transgenic	gi|354799675|gb|JN964176.1|	JN964176	100.000	80	0	0	1	80	22908	22987	9.50e-33	148	Mus musculus targeted KO-first, conditional ready, lacZ-tagged mutant allele Arhgef33:tm1a(EUCOMM)Hmgu; transgenic
Mus musculus targeted KO-first, conditional ready, lacZ-tagged mutant allele Tspan33:tm1a(EUCOMM)Hmgu; transgenic	gi|354799674|gb|JN964175.1|	JN964175	100.000	80	0	0	1	80	23207	23286	9.50e-33	148	Mus musculus targeted KO-first, conditional ready, lacZ-tagged mutant allele Tspan33:tm1a(EUCOMM)Hmgu; transgenic
Mus musculus targeted KO-first, conditional ready, lacZ-tagged mutant allele Ammecr1:tm1a(EUCOMM)Hmgu; transgenic	gi|354799673|gb|JN964174.1|	JN964174	100.000	80	0	0	1	80	22875	22954	9.50e-33	148	Mus musculus targeted KO-first, conditional ready, lacZ-tagged mutant allele Ammecr1:tm1a(EUCOMM)Hmgu; transgenic
Mus musculus targeted KO-first, conditional ready, lacZ-tagged mutant allele Map3k12:tm1a(EUCOMM)Hmgu; transgenic	gi|354799671|gb|JN964172.1|	JN964172	100.000	80	0	0	1	80	23812	23891	9.50e-33	148	Mus musculus targeted KO-first, conditional ready, lacZ-tagged mutant allele Map3k12:tm1a(EUCOMM)Hmgu; transgenic
Mus musculus targeted KO-first, conditional ready, lacZ-tagged mutant allele Gcm2:tm1a(EUCOMM)Hmgu; transgenic	gi|354799670|gb|JN964171.1|	JN964171	100.000	80	0	0	1	80	24036	24115	9.50e-33	148	Mus musculus targeted KO-first, conditional ready, lacZ-tagged mutant allele Gcm2:tm1a(EUCOMM)Hmgu; transgenic
Mus musculus targeted KO-first, conditional ready, lacZ-tagged mutant allele Casp3:tm1a(EUCOMM)Hmgu; transgenic	gi|354799669|gb|JN964170.1|	JN964170	100.000	80	0	0	1	80	23053	23132	9.50e-33	148	Mus musculus targeted KO-first, conditional ready, lacZ-tagged mutant allele Casp3:tm1a(EUCOMM)Hmgu; transgenic
Mus musculus targeted KO-first, conditional ready, lacZ-tagged mutant allele Lypd4:tm1a(EUCOMM)Hmgu; transgenic	gi|354799668|gb|JN964169.1|	JN964169	100.000	80	0	0	1	80	23498	23577	9.50e-33	148	Mus musculus targeted KO-first, conditional ready, lacZ-tagged mutant allele Lypd4:tm1a(EUCOMM)Hmgu; transgenic
Mus musculus targeted KO-first, conditional ready, lacZ-tagged mutant allele Htr2a:tm1a(EUCOMM)Hmgu; transgenic	gi|354799666|gb|JN964167.1|	JN964167	100.000	80	0	0	1	80	24024	24103	9.50e-33	148	Mus musculus targeted KO-first, conditional ready, lacZ-tagged mutant allele Htr2a:tm1a(EUCOMM)Hmgu; transgenic
Mus musculus targeted KO-first, conditional ready, lacZ-tagged mutant allele Me1:tm1a(EUCOMM)Hmgu; transgenic	gi|354799663|gb|JN964164.1|	JN964164	100.000	80	0	0	1	80	22857	22936	9.50e-33	148	Mus musculus targeted KO-first, conditional ready, lacZ-tagged mutant allele Me1:tm1a(EUCOMM)Hmgu; transgenic
Mus musculus targeted KO-first, conditional ready, lacZ-tagged mutant allele Zfp821:tm1a(EUCOMM)Hmgu; transgenic	gi|354799659|gb|JN964160.1|	JN964160	100.000	80	0	0	1	80	23446	23525	9.50e-33	148	Mus musculus targeted KO-first, conditional ready, lacZ-tagged mutant allele Zfp821:tm1a(EUCOMM)Hmgu; transgenic
Mus musculus targeted KO-first, conditional ready, lacZ-tagged mutant allele Pgm3:tm1a(EUCOMM)Wtsi; transgenic	gi|354799657|gb|JN964158.1|	JN964158	100.000	80	0	0	1	80	22937	23016	9.50e-33	148	Mus musculus targeted KO-first, conditional ready, lacZ-tagged mutant allele Pgm3:tm1a(EUCOMM)Wtsi; transgenic
Mus musculus targeted KO-first, conditional ready, lacZ-tagged mutant allele Prf1:tm1a(EUCOMM)Hmgu; transgenic	gi|354799623|gb|JN964124.1|	JN964124	100.000	80	0	0	1	80	24267	24346	9.50e-33	148	Mus musculus targeted KO-first, conditional ready, lacZ-tagged mutant allele Prf1:tm1a(EUCOMM)Hmgu; transgenic
Mus musculus targeted KO-first, conditional ready, lacZ-tagged mutant allele Duox1:tm2a(EUCOMM)Hmgu; transgenic	gi|354799622|gb|JN964123.1|	JN964123	100.000	80	0	0	1	80	22855	22934	9.50e-33	148	Mus musculus targeted KO-first, conditional ready, lacZ-tagged mutant allele Duox1:tm2a(EUCOMM)Hmgu; transgenic
Mus musculus targeted KO-first, conditional ready, lacZ-tagged mutant allele Klhl7:tm1a(EUCOMM)Hmgu; transgenic	gi|354799601|gb|JN964102.1|	JN964102	100.000	80	0	0	1	80	23980	24059	9.50e-33	148	Mus musculus targeted KO-first, conditional ready, lacZ-tagged mutant allele Klhl7:tm1a(EUCOMM)Hmgu; transgenic
Mus musculus targeted KO-first, conditional ready, lacZ-tagged mutant allele Cpeb4:tm1a(EUCOMM)Hmgu; transgenic	gi|354799600|gb|JN964101.1|	JN964101	100.000	80	0	0	1	80	22767	22846	9.50e-33	148	Mus musculus targeted KO-first, conditional ready, lacZ-tagged mutant allele Cpeb4:tm1a(EUCOMM)Hmgu; transgenic
Mus musculus targeted KO-first, conditional ready, lacZ-tagged mutant allele Nmral1:tm2a(EUCOMM)Hmgu; transgenic	gi|354799599|gb|JN964100.1|	JN964100	100.000	80	0	0	1	80	23039	23118	9.50e-33	148	Mus musculus targeted KO-first, conditional ready, lacZ-tagged mutant allele Nmral1:tm2a(EUCOMM)Hmgu; transgenic
Mus musculus targeted KO-first, conditional ready, lacZ-tagged mutant allele Alb:tm1a(EUCOMM)Hmgu; transgenic	gi|354799598|gb|JN964099.1|	JN964099	100.000	80	0	0	1	80	24711	24790	9.50e-33	148	Mus musculus targeted KO-first, conditional ready, lacZ-tagged mutant allele Alb:tm1a(EUCOMM)Hmgu; transgenic
Mus musculus targeted KO-first, conditional ready, lacZ-tagged mutant allele Fgd4:tm1a(EUCOMM)Wtsi; transgenic	gi|354799549|gb|JN964050.1|	JN964050	100.000	80	0	0	1	80	22922	23001	9.50e-33	148	Mus musculus targeted KO-first, conditional ready, lacZ-tagged mutant allele Fgd4:tm1a(EUCOMM)Wtsi; transgenic
Mus musculus targeted KO-first, conditional ready, lacZ-tagged mutant allele Lrrn2:tm1a(EUCOMM)Wtsi; transgenic	gi|354799546|gb|JN964047.1|	JN964047	100.000	80	0	0	1	80	25738	25817	9.50e-33	148	Mus musculus targeted KO-first, conditional ready, lacZ-tagged mutant allele Lrrn2:tm1a(EUCOMM)Wtsi; transgenic
Mus musculus targeted KO-first, conditional ready, lacZ-tagged mutant allele Angel1:tm1a(EUCOMM)Wtsi; transgenic	gi|354799545|gb|JN964046.1|	JN964046	100.000	80	0	0	1	80	24614	24693	9.50e-33	148	Mus musculus targeted KO-first, conditional ready, lacZ-tagged mutant allele Angel1:tm1a(EUCOMM)Wtsi; transgenic
Mus musculus targeted KO-first, conditional ready, lacZ-tagged mutant allele Lrrc8d:tm1a(EUCOMM)Wtsi; transgenic	gi|354799544|gb|JN964045.1|	JN964045	100.000	80	0	0	1	80	25594	25673	9.50e-33	148	Mus musculus targeted KO-first, conditional ready, lacZ-tagged mutant allele Lrrc8d:tm1a(EUCOMM)Wtsi; transgenic
Mus musculus targeted KO-first, conditional ready, lacZ-tagged mutant allele Stk25:tm1a(EUCOMM)Hmgu; transgenic	gi|354799523|gb|JN964024.1|	JN964024	100.000	80	0	0	1	80	24372	24451	9.50e-33	148	Mus musculus targeted KO-first, conditional ready, lacZ-tagged mutant allele Stk25:tm1a(EUCOMM)Hmgu; transgenic
Mus musculus targeted KO-first, conditional ready, lacZ-tagged mutant allele Abca12:tm1a(EUCOMM)Hmgu; transgenic	gi|354799522|gb|JN964023.1|	JN964023	100.000	80	0	0	1	80	22813	22892	9.50e-33	148	Mus musculus targeted KO-first, conditional ready, lacZ-tagged mutant allele Abca12:tm1a(EUCOMM)Hmgu; transgenic
Mus musculus targeted KO-first, conditional ready, lacZ-tagged mutant allele Spry2:tm1a(EUCOMM)Hmgu; transgenic	gi|354799520|gb|JN964021.1|	JN964021	100.000	80	0	0	1	80	24034	24113	9.50e-33	148	Mus musculus targeted KO-first, conditional ready, lacZ-tagged mutant allele Spry2:tm1a(EUCOMM)Hmgu; transgenic
Mus musculus targeted KO-first, conditional ready, lacZ-tagged mutant allele 2310079F23Rik:tm1a(EUCOMM)Hmgu; transgenic	gi|354799514|gb|JN964015.1|	JN964015	100.000	80	0	0	1	80	22970	23049	9.50e-33	148	Mus musculus targeted KO-first, conditional ready, lacZ-tagged mutant allele 2310079F23Rik:tm1a(EUCOMM)Hmgu; transgenic
Mus musculus targeted KO-first, conditional ready, lacZ-tagged mutant allele Axl:tm1a(EUCOMM)Hmgu; transgenic	gi|354799510|gb|JN964011.1|	JN964011	100.000	80	0	0	1	80	23011	23090	9.50e-33	148	Mus musculus targeted KO-first, conditional ready, lacZ-tagged mutant allele Axl:tm1a(EUCOMM)Hmgu; transgenic
Mus musculus targeted KO-first, conditional ready, lacZ-tagged mutant allele Glb1:tm1a(EUCOMM)Hmgu; transgenic	gi|354799509|gb|JN964010.1|	JN964010	100.000	80	0	0	1	80	22809	22888	9.50e-33	148	Mus musculus targeted KO-first, conditional ready, lacZ-tagged mutant allele Glb1:tm1a(EUCOMM)Hmgu; transgenic
Mus musculus targeted KO-first, conditional ready, lacZ-tagged mutant allele Rnft2:tm1a(EUCOMM)Hmgu; transgenic	gi|354799508|gb|JN964009.1|	JN964009	100.000	80	0	0	1	80	23244	23323	9.50e-33	148	Mus musculus targeted KO-first, conditional ready, lacZ-tagged mutant allele Rnft2:tm1a(EUCOMM)Hmgu; transgenic
Mus musculus targeted KO-first, conditional ready, lacZ-tagged mutant allele Clcnka:tm1a(EUCOMM)Hmgu; transgenic	gi|354799507|gb|JN964008.1|	JN964008	100.000	80	0	0	1	80	23259	23338	9.50e-33	148	Mus musculus targeted KO-first, conditional ready, lacZ-tagged mutant allele Clcnka:tm1a(EUCOMM)Hmgu; transgenic
Mus musculus targeted KO-first, conditional ready, lacZ-tagged mutant allele Gm572:tm1a(EUCOMM)Hmgu; transgenic	gi|354799496|gb|JN963997.1|	JN963997	100.000	80	0	0	1	80	22836	22915	9.50e-33	148	Mus musculus targeted KO-first, conditional ready, lacZ-tagged mutant allele Gm572:tm1a(EUCOMM)Hmgu; transgenic
Mus musculus targeted KO-first, conditional ready, lacZ-tagged mutant allele Dffa:tm1a(EUCOMM)Hmgu; transgenic	gi|354799493|gb|JN963994.1|	JN963994	100.000	80	0	0	1	80	23217	23296	9.50e-33	148	Mus musculus targeted KO-first, conditional ready, lacZ-tagged mutant allele Dffa:tm1a(EUCOMM)Hmgu; transgenic
Mus musculus targeted KO-first, conditional ready, lacZ-tagged mutant allele Wnt7a:tm1a(EUCOMM)Hmgu; transgenic	gi|354799492|gb|JN963993.1|	JN963993	100.000	80	0	0	1	80	22931	23010	9.50e-33	148	Mus musculus targeted KO-first, conditional ready, lacZ-tagged mutant allele Wnt7a:tm1a(EUCOMM)Hmgu; transgenic
Mus musculus targeted KO-first, conditional ready, lacZ-tagged mutant allele Exd2:tm1a(EUCOMM)Hmgu; transgenic	gi|354799482|gb|JN963983.1|	JN963983	100.000	80	0	0	1	80	23007	23086	9.50e-33	148	Mus musculus targeted KO-first, conditional ready, lacZ-tagged mutant allele Exd2:tm1a(EUCOMM)Hmgu; transgenic
Mus musculus targeted KO-first, conditional ready, lacZ-tagged mutant allele Nav3:tm1a(KOMP)Wtsi; transgenic	gi|354799476|gb|JN963977.1|	JN963977	100.000	80	0	0	1	80	25829	25908	9.50e-33	148	Mus musculus targeted KO-first, conditional ready, lacZ-tagged mutant allele Nav3:tm1a(KOMP)Wtsi; transgenic
Mus musculus targeted KO-first, conditional ready, lacZ-tagged mutant allele Narg2:tm1a(EUCOMM)Wtsi; transgenic	gi|354799475|gb|JN963976.1|	JN963976	100.000	80	0	0	1	80	25704	25783	9.50e-33	148	Mus musculus targeted KO-first, conditional ready, lacZ-tagged mutant allele Narg2:tm1a(EUCOMM)Wtsi; transgenic
Mus musculus targeted KO-first, conditional ready, lacZ-tagged mutant allele Drd4:tm1a(EUCOMM)Wtsi; transgenic	gi|354799474|gb|JN963975.1|	JN963975	100.000	80	0	0	1	80	24245	24324	9.50e-33	148	Mus musculus targeted KO-first, conditional ready, lacZ-tagged mutant allele Drd4:tm1a(EUCOMM)Wtsi; transgenic
Mus musculus targeted KO-first, conditional ready, lacZ-tagged mutant allele BC049762:tm1a(KOMP)Wtsi; transgenic	gi|354799473|gb|JN963974.1|	JN963974	100.000	80	0	0	1	80	23715	23794	9.50e-33	148	Mus musculus targeted KO-first, conditional ready, lacZ-tagged mutant allele BC049762:tm1a(KOMP)Wtsi; transgenic
Mus musculus targeted KO-first, conditional ready, lacZ-tagged mutant allele Dio2:tm1a(KOMP)Wtsi; transgenic	gi|354799470|gb|JN963971.1|	JN963971	100.000	80	0	0	1	80	23066	23145	9.50e-33	148	Mus musculus targeted KO-first, conditional ready, lacZ-tagged mutant allele Dio2:tm1a(KOMP)Wtsi; transgenic
Mus musculus targeted KO-first, conditional ready, lacZ-tagged mutant allele Gns:tm1a(EUCOMM)Hmgu; transgenic	gi|354799461|gb|JN963962.1|	JN963962	100.000	80	0	0	1	80	24989	25068	9.50e-33	148	Mus musculus targeted KO-first, conditional ready, lacZ-tagged mutant allele Gns:tm1a(EUCOMM)Hmgu; transgenic
Mus musculus targeted KO-first, conditional ready, lacZ-tagged mutant allele Pxk:tm1a(EUCOMM)Wtsi; transgenic	gi|354799455|gb|JN963956.1|	JN963956	100.000	80	0	0	1	80	23229	23308	9.50e-33	148	Mus musculus targeted KO-first, conditional ready, lacZ-tagged mutant allele Pxk:tm1a(EUCOMM)Wtsi; transgenic
Mus musculus targeted KO-first, conditional ready, lacZ-tagged mutant allele Nfkbiz:tm1a(EUCOMM)Wtsi; transgenic	gi|354799449|gb|JN963950.1|	JN963950	100.000	80	0	0	1	80	23887	23966	9.50e-33	148	Mus musculus targeted KO-first, conditional ready, lacZ-tagged mutant allele Nfkbiz:tm1a(EUCOMM)Wtsi; transgenic
Mus musculus targeted KO-first, conditional ready, lacZ-tagged mutant allele Zfp207:tm1a(EUCOMM)Hmgu; transgenic	gi|354799448|gb|JN963949.1|	JN963949	100.000	80	0	0	1	80	22715	22794	9.50e-33	148	Mus musculus targeted KO-first, conditional ready, lacZ-tagged mutant allele Zfp207:tm1a(EUCOMM)Hmgu; transgenic
Mus musculus targeted KO-first, conditional ready, lacZ-tagged mutant allele Hexb:tm1a(EUCOMM)Hmgu; transgenic	gi|354799442|gb|JN963943.1|	JN963943	100.000	80	0	0	1	80	23856	23935	9.50e-33	148	Mus musculus targeted KO-first, conditional ready, lacZ-tagged mutant allele Hexb:tm1a(EUCOMM)Hmgu; transgenic
Mus musculus targeted KO-first, conditional ready, lacZ-tagged mutant allele Tbkbp1:tm1a(EUCOMM)Wtsi; transgenic	gi|354799441|gb|JN963942.1|	JN963942	100.000	80	0	0	1	80	23086	23165	9.50e-33	148	Mus musculus targeted KO-first, conditional ready, lacZ-tagged mutant allele Tbkbp1:tm1a(EUCOMM)Wtsi; transgenic
Mus musculus targeted KO-first, conditional ready, lacZ-tagged mutant allele Osbpl11:tm1a(EUCOMM)Hmgu; transgenic	gi|354799440|gb|JN963941.1|	JN963941	100.000	80	0	0	1	80	22879	22958	9.50e-33	148	Mus musculus targeted KO-first, conditional ready, lacZ-tagged mutant allele Osbpl11:tm1a(EUCOMM)Hmgu; transgenic
Mus musculus targeted KO-first, conditional ready, lacZ-tagged mutant allele Zdbf2:tm1a(EUCOMM)Hmgu; transgenic	gi|354799439|gb|JN963940.1|	JN963940	100.000	80	0	0	1	80	22863	22942	9.50e-33	148	Mus musculus targeted KO-first, conditional ready, lacZ-tagged mutant allele Zdbf2:tm1a(EUCOMM)Hmgu; transgenic
Mus musculus targeted KO-first, conditional ready, lacZ-tagged mutant allele Tmem55a:tm1a(EUCOMM)Hmgu; transgenic	gi|354799435|gb|JN963936.1|	JN963936	100.000	80	0	0	1	80	22945	23024	9.50e-33	148	Mus musculus targeted KO-first, conditional ready, lacZ-tagged mutant allele Tmem55a:tm1a(EUCOMM)Hmgu; transgenic
Mus musculus targeted KO-first, conditional ready, lacZ-tagged mutant allele Prg2:tm1a(EUCOMM)Hmgu; transgenic	gi|354799432|gb|JN963933.1|	JN963933	100.000	80	0	0	1	80	24310	24389	9.50e-33	148	Mus musculus targeted KO-first, conditional ready, lacZ-tagged mutant allele Prg2:tm1a(EUCOMM)Hmgu; transgenic
Mus musculus targeted KO-first, conditional ready, lacZ-tagged mutant allele Smek2:tm1a(EUCOMM)Hmgu; transgenic	gi|354799431|gb|JN963932.1|	JN963932	100.000	80	0	0	1	80	22834	22913	9.50e-33	148	Mus musculus targeted KO-first, conditional ready, lacZ-tagged mutant allele Smek2:tm1a(EUCOMM)Hmgu; transgenic
Mus musculus targeted KO-first, conditional ready, lacZ-tagged mutant allele Cyp51:tm1a(EUCOMM)Wtsi; transgenic	gi|354799430|gb|JN963931.1|	JN963931	100.000	80	0	0	1	80	23974	24053	9.50e-33	148	Mus musculus targeted KO-first, conditional ready, lacZ-tagged mutant allele Cyp51:tm1a(EUCOMM)Wtsi; transgenic
Mus musculus targeted KO-first, conditional ready, lacZ-tagged mutant allele Gabrg2:tm1a(EUCOMM)Hmgu; transgenic	gi|354799429|gb|JN963930.1|	JN963930	100.000	80	0	0	1	80	22833	22912	9.50e-33	148	Mus musculus targeted KO-first, conditional ready, lacZ-tagged mutant allele Gabrg2:tm1a(EUCOMM)Hmgu; transgenic
Mus musculus targeted KO-first, conditional ready, lacZ-tagged mutant allele Kcnj1:tm1a(EUCOMM)Hmgu; transgenic	gi|354799428|gb|JN963929.1|	JN963929	100.000	80	0	0	1	80	24176	24255	9.50e-33	148	Mus musculus targeted KO-first, conditional ready, lacZ-tagged mutant allele Kcnj1:tm1a(EUCOMM)Hmgu; transgenic
Mus musculus targeted KO-first, conditional ready, lacZ-tagged mutant allele 1700090G07Rik:tm1a(EUCOMM)Hmgu; transgenic	gi|354799427|gb|JN963928.1|	JN963928	100.000	80	0	0	1	80	23059	23138	9.50e-33	148	Mus musculus targeted KO-first, conditional ready, lacZ-tagged mutant allele 1700090G07Rik:tm1a(EUCOMM)Hmgu; transgenic
Mus musculus targeted KO-first, conditional ready, lacZ-tagged mutant allele Tbc1d2:tm1a(EUCOMM)Hmgu; transgenic	gi|354799425|gb|JN963926.1|	JN963926	100.000	80	0	0	1	80	22839	22918	9.50e-33	148	Mus musculus targeted KO-first, conditional ready, lacZ-tagged mutant allele Tbc1d2:tm1a(EUCOMM)Hmgu; transgenic
Mus musculus targeted KO-first, conditional ready, lacZ-tagged mutant allele Nck1:tm1a(EUCOMM)Hmgu tm1a(EUCOMM)Wtsi; transgenic	gi|354799424|gb|JN963925.1|	JN963925	100.000	80	0	0	1	80	23909	23988	9.50e-33	148	Mus musculus targeted KO-first, conditional ready, lacZ-tagged mutant allele Nck1:tm1a(EUCOMM)Hmgu tm1a(EUCOMM)Wtsi; transgenic
Mus musculus targeted KO-first, conditional ready, lacZ-tagged mutant allele Dnajb1:tm1a(EUCOMM)Wtsi; transgenic	gi|354799403|gb|JN963904.1|	JN963904	100.000	80	0	0	1	80	23946	24025	9.50e-33	148	Mus musculus targeted KO-first, conditional ready, lacZ-tagged mutant allele Dnajb1:tm1a(EUCOMM)Wtsi; transgenic
Mus musculus targeted KO-first, conditional ready, lacZ-tagged mutant allele Vasp:tm1a(EUCOMM)Hmgu; transgenic	gi|354799398|gb|JN963899.1|	JN963899	100.000	80	0	0	1	80	24230	24309	9.50e-33	148	Mus musculus targeted KO-first, conditional ready, lacZ-tagged mutant allele Vasp:tm1a(EUCOMM)Hmgu; transgenic
Mus musculus targeted KO-first, conditional ready, lacZ-tagged mutant allele Aldh1a2:tm1a(EUCOMM)Hmgu; transgenic	gi|354799397|gb|JN963898.1|	JN963898	100.000	80	0	0	1	80	22908	22987	9.50e-33	148	Mus musculus targeted KO-first, conditional ready, lacZ-tagged mutant allele Aldh1a2:tm1a(EUCOMM)Hmgu; transgenic
Mus musculus targeted KO-first, conditional ready, lacZ-tagged mutant allele Saal1:tm1a(EUCOMM)Hmgu; transgenic	gi|354799392|gb|JN963893.1|	JN963893	100.000	80	0	0	1	80	22898	22977	9.50e-33	148	Mus musculus targeted KO-first, conditional ready, lacZ-tagged mutant allele Saal1:tm1a(EUCOMM)Hmgu; transgenic
Mus musculus targeted KO-first, conditional ready, lacZ-tagged mutant allele 4922502D21Rik:tm1a(KOMP)Wtsi; transgenic	gi|354799378|gb|JN963879.1|	JN963879	100.000	80	0	0	1	80	23993	24072	9.50e-33	148	Mus musculus targeted KO-first, conditional ready, lacZ-tagged mutant allele 4922502D21Rik:tm1a(KOMP)Wtsi; transgenic
Mus musculus targeted KO-first, conditional ready, lacZ-tagged mutant allele Defb22:tm1a(KOMP)Wtsi; transgenic	gi|354799377|gb|JN963878.1|	JN963878	100.000	80	0	0	1	80	23393	23472	9.50e-33	148	Mus musculus targeted KO-first, conditional ready, lacZ-tagged mutant allele Defb22:tm1a(KOMP)Wtsi; transgenic
Mus musculus targeted KO-first, conditional ready, lacZ-tagged mutant allele Egflam:tm1a(KOMP)Wtsi; transgenic	gi|354799376|gb|JN963877.1|	JN963877	100.000	80	0	0	1	80	22870	22949	9.50e-33	148	Mus musculus targeted KO-first, conditional ready, lacZ-tagged mutant allele Egflam:tm1a(KOMP)Wtsi; transgenic
Mus musculus targeted KO-first, conditional ready, lacZ-tagged mutant allele Pyroxd1:tm1a(KOMP)Wtsi; transgenic	gi|354799375|gb|JN963876.1|	JN963876	100.000	80	0	0	1	80	22809	22888	9.50e-33	148	Mus musculus targeted KO-first, conditional ready, lacZ-tagged mutant allele Pyroxd1:tm1a(KOMP)Wtsi; transgenic
Mus musculus targeted KO-first, conditional ready, lacZ-tagged mutant allele Zfpl1:tm2a(EUCOMM)Wtsi; transgenic	gi|354799374|gb|JN963875.1|	JN963875	100.000	80	0	0	1	80	23642	23721	9.50e-33	148	Mus musculus targeted KO-first, conditional ready, lacZ-tagged mutant allele Zfpl1:tm2a(EUCOMM)Wtsi; transgenic
Mus musculus targeted KO-first, conditional ready, lacZ-tagged mutant allele Tmem72:tm1a(KOMP)Wtsi; transgenic	gi|354799373|gb|JN963874.1|	JN963874	100.000	80	0	0	1	80	22793	22872	9.50e-33	148	Mus musculus targeted KO-first, conditional ready, lacZ-tagged mutant allele Tmem72:tm1a(KOMP)Wtsi; transgenic
Mus musculus targeted KO-first, conditional ready, lacZ-tagged mutant allele Atpbd4:tm1a(KOMP)Wtsi; transgenic	gi|354799372|gb|JN963873.1|	JN963873	100.000	80	0	0	1	80	22883	22962	9.50e-33	148	Mus musculus targeted KO-first, conditional ready, lacZ-tagged mutant allele Atpbd4:tm1a(KOMP)Wtsi; transgenic
Mus musculus targeted KO-first, conditional ready, lacZ-tagged mutant allele Pabpn1l:tm1a(EUCOMM)Wtsi; transgenic	gi|354799367|gb|JN963868.1|	JN963868	100.000	80	0	0	1	80	24371	24450	9.50e-33	148	Mus musculus targeted KO-first, conditional ready, lacZ-tagged mutant allele Pabpn1l:tm1a(EUCOMM)Wtsi; transgenic
Mus musculus targeted KO-first, conditional ready, lacZ-tagged mutant allele Ccdc51:tm1a(EUCOMM)Hmgu; transgenic	gi|354799366|gb|JN963867.1|	JN963867	100.000	80	0	0	1	80	24582	24661	9.50e-33	148	Mus musculus targeted KO-first, conditional ready, lacZ-tagged mutant allele Ccdc51:tm1a(EUCOMM)Hmgu; transgenic
Mus musculus targeted KO-first, conditional ready, lacZ-tagged mutant allele Ski:tm1a(EUCOMM)Hmgu; transgenic	gi|354799365|gb|JN963866.1|	JN963866	100.000	80	0	0	1	80	22978	23057	9.50e-33	148	Mus musculus targeted KO-first, conditional ready, lacZ-tagged mutant allele Ski:tm1a(EUCOMM)Hmgu; transgenic
Mus musculus targeted KO-first, conditional ready, lacZ-tagged mutant allele Vps29:tm1a(EUCOMM)Hmgu; transgenic	gi|354799364|gb|JN963865.1|	JN963865	100.000	80	0	0	1	80	25292	25371	9.50e-33	148	Mus musculus targeted KO-first, conditional ready, lacZ-tagged mutant allele Vps29:tm1a(EUCOMM)Hmgu; transgenic
Mus musculus targeted KO-first, conditional ready, lacZ-tagged mutant allele Atf7ip:tm1a(EUCOMM)Hmgu; transgenic	gi|354799363|gb|JN963864.1|	JN963864	100.000	80	0	0	1	80	23938	24017	9.50e-33	148	Mus musculus targeted KO-first, conditional ready, lacZ-tagged mutant allele Atf7ip:tm1a(EUCOMM)Hmgu; transgenic
Mus musculus targeted KO-first, conditional ready, lacZ-tagged mutant allele Samd12:tm1a(EUCOMM)Hmgu; transgenic	gi|354799362|gb|JN963863.1|	JN963863	100.000	80	0	0	1	80	22850	22929	9.50e-33	148	Mus musculus targeted KO-first, conditional ready, lacZ-tagged mutant allele Samd12:tm1a(EUCOMM)Hmgu; transgenic
Mus musculus targeted KO-first, conditional ready, lacZ-tagged mutant allele Kank2:tm1a(EUCOMM)Hmgu; transgenic	gi|354799361|gb|JN963862.1|	JN963862	100.000	80	0	0	1	80	24283	24362	9.50e-33	148	Mus musculus targeted KO-first, conditional ready, lacZ-tagged mutant allele Kank2:tm1a(EUCOMM)Hmgu; transgenic
Mus musculus targeted KO-first, conditional ready, lacZ-tagged mutant allele Diablo:tm1a(EUCOMM)Wtsi; transgenic	gi|354799360|gb|JN963861.1|	JN963861	100.000	80	0	0	1	80	24919	24998	9.50e-33	148	Mus musculus targeted KO-first, conditional ready, lacZ-tagged mutant allele Diablo:tm1a(EUCOMM)Wtsi; transgenic
Mus musculus targeted KO-first, conditional ready, lacZ-tagged mutant allele Snw1:tm1a(EUCOMM)Hmgu; transgenic	gi|354799359|gb|JN963860.1|	JN963860	100.000	80	0	0	1	80	24313	24392	9.50e-33	148	Mus musculus targeted KO-first, conditional ready, lacZ-tagged mutant allele Snw1:tm1a(EUCOMM)Hmgu; transgenic
Mus musculus targeted KO-first, conditional ready, lacZ-tagged mutant allele Fer1l4:tm1a(EUCOMM)Hmgu; transgenic	gi|354799358|gb|JN963859.1|	JN963859	100.000	80	0	0	1	80	23028	23107	9.50e-33	148	Mus musculus targeted KO-first, conditional ready, lacZ-tagged mutant allele Fer1l4:tm1a(EUCOMM)Hmgu; transgenic
Mus musculus targeted KO-first, conditional ready, lacZ-tagged mutant allele Srpk2:tm1a(EUCOMM)Hmgu; transgenic	gi|354799357|gb|JN963858.1|	JN963858	100.000	80	0	0	1	80	24440	24519	9.50e-33	148	Mus musculus targeted KO-first, conditional ready, lacZ-tagged mutant allele Srpk2:tm1a(EUCOMM)Hmgu; transgenic
Mus musculus targeted KO-first, conditional ready, lacZ-tagged mutant allele Agrn:tm1a(EUCOMM)Wtsi; transgenic	gi|354799356|gb|JN963857.1|	JN963857	100.000	80	0	0	1	80	23953	24032	9.50e-33	148	Mus musculus targeted KO-first, conditional ready, lacZ-tagged mutant allele Agrn:tm1a(EUCOMM)Wtsi; transgenic
Mus musculus targeted KO-first, conditional ready, lacZ-tagged mutant allele C86695:tm1a(EUCOMM)Hmgu; transgenic	gi|354799355|gb|JN963856.1|	JN963856	100.000	80	0	0	1	80	23077	23156	9.50e-33	148	Mus musculus targeted KO-first, conditional ready, lacZ-tagged mutant allele C86695:tm1a(EUCOMM)Hmgu; transgenic
Mus musculus targeted KO-first, conditional ready, lacZ-tagged mutant allele Fgd3:tm1a(EUCOMM)Wtsi; transgenic	gi|354799354|gb|JN963855.1|	JN963855	100.000	80	0	0	1	80	23579	23658	9.50e-33	148	Mus musculus targeted KO-first, conditional ready, lacZ-tagged mutant allele Fgd3:tm1a(EUCOMM)Wtsi; transgenic
Mus musculus targeted KO-first, conditional ready, lacZ-tagged mutant allele Exoc1:tm1a(EUCOMM)Hmgu; transgenic	gi|354799353|gb|JN963854.1|	JN963854	100.000	80	0	0	1	80	22985	23064	9.50e-33	148	Mus musculus targeted KO-first, conditional ready, lacZ-tagged mutant allele Exoc1:tm1a(EUCOMM)Hmgu; transgenic
Mus musculus targeted KO-first, conditional ready, lacZ-tagged mutant allele Txnl4a:tm1a(EUCOMM)Hmgu; transgenic	gi|354799352|gb|JN963853.1|	JN963853	100.000	80	0	0	1	80	24035	24114	9.50e-33	148	Mus musculus targeted KO-first, conditional ready, lacZ-tagged mutant allele Txnl4a:tm1a(EUCOMM)Hmgu; transgenic
Mus musculus targeted KO-first, conditional ready, lacZ-tagged mutant allele Rdbp:tm1a(EUCOMM)Wtsi; transgenic	gi|354799351|gb|JN963852.1|	JN963852	100.000	80	0	0	1	80	25010	25089	9.50e-33	148	Mus musculus targeted KO-first, conditional ready, lacZ-tagged mutant allele Rdbp:tm1a(EUCOMM)Wtsi; transgenic
Mus musculus targeted KO-first, conditional ready, lacZ-tagged mutant allele Ssr1:tm1a(EUCOMM)Hmgu; transgenic	gi|354799350|gb|JN963851.1|	JN963851	100.000	80	0	0	1	80	22824	22903	9.50e-33	148	Mus musculus targeted KO-first, conditional ready, lacZ-tagged mutant allele Ssr1:tm1a(EUCOMM)Hmgu; transgenic
Mus musculus targeted KO-first, conditional ready, lacZ-tagged mutant allele Cdk8:tm1a(EUCOMM)Hmgu; transgenic	gi|354799349|gb|JN963850.1|	JN963850	100.000	80	0	0	1	80	23140	23219	9.50e-33	148	Mus musculus targeted KO-first, conditional ready, lacZ-tagged mutant allele Cdk8:tm1a(EUCOMM)Hmgu; transgenic
Mus musculus targeted KO-first, conditional ready, lacZ-tagged mutant allele Wee1:tm1a(EUCOMM)Wtsi; transgenic	gi|354799348|gb|JN963849.1|	JN963849	100.000	80	0	0	1	80	22936	23015	9.50e-33	148	Mus musculus targeted KO-first, conditional ready, lacZ-tagged mutant allele Wee1:tm1a(EUCOMM)Wtsi; transgenic
Mus musculus targeted KO-first, conditional ready, lacZ-tagged mutant allele Abce1:tm1a(EUCOMM)Hmgu; transgenic	gi|354799347|gb|JN963848.1|	JN963848	100.000	80	0	0	1	80	22947	23026	9.50e-33	148	Mus musculus targeted KO-first, conditional ready, lacZ-tagged mutant allele Abce1:tm1a(EUCOMM)Hmgu; transgenic
Mus musculus targeted KO-first, conditional ready, lacZ-tagged mutant allele Abcc6:tm1a(EUCOMM)Wtsi tm1a(EUCOMM)Hmgu; transgenic	gi|354799346|gb|JN963847.1|	JN963847	100.000	80	0	0	1	80	23914	23993	9.50e-33	148	Mus musculus targeted KO-first, conditional ready, lacZ-tagged mutant allele Abcc6:tm1a(EUCOMM)Wtsi tm1a(EUCOMM)Hmgu; transgenic
Mus musculus targeted KO-first, conditional ready, lacZ-tagged mutant allele Serpine2:tm1a(EUCOMM)Hmgu; transgenic	gi|354799345|gb|JN963846.1|	JN963846	100.000	80	0	0	1	80	23220	23299	9.50e-33	148	Mus musculus targeted KO-first, conditional ready, lacZ-tagged mutant allele Serpine2:tm1a(EUCOMM)Hmgu; transgenic
Mus musculus targeted KO-first, conditional ready, lacZ-tagged mutant allele Ap2a1:tm1a(EUCOMM)Wtsi; transgenic	gi|354799344|gb|JN963845.1|	JN963845	100.000	80	0	0	1	80	23335	23414	9.50e-33	148	Mus musculus targeted KO-first, conditional ready, lacZ-tagged mutant allele Ap2a1:tm1a(EUCOMM)Wtsi; transgenic
Mus musculus targeted KO-first, conditional ready, lacZ-tagged mutant allele C230096C10Rik:tm1a(EUCOMM)Hmgu; transgenic	gi|354799343|gb|JN963844.1|	JN963844	100.000	80	0	0	1	80	23758	23837	9.50e-33	148	Mus musculus targeted KO-first, conditional ready, lacZ-tagged mutant allele C230096C10Rik:tm1a(EUCOMM)Hmgu; transgenic
Mus musculus targeted KO-first, conditional ready, lacZ-tagged mutant allele Csde1:tm1a(EUCOMM)Wtsi; transgenic	gi|354799342|gb|JN963843.1|	JN963843	100.000	80	0	0	1	80	24101	24180	9.50e-33	148	Mus musculus targeted KO-first, conditional ready, lacZ-tagged mutant allele Csde1:tm1a(EUCOMM)Wtsi; transgenic
Mus musculus targeted KO-first, conditional ready, lacZ-tagged mutant allele Mef2a:tm1a(EUCOMM)Hmgu; transgenic	gi|354799341|gb|JN963842.1|	JN963842	100.000	80	0	0	1	80	23012	23091	9.50e-33	148	Mus musculus targeted KO-first, conditional ready, lacZ-tagged mutant allele Mef2a:tm1a(EUCOMM)Hmgu; transgenic
Mus musculus targeted KO-first, conditional ready, lacZ-tagged mutant allele Brd2:tm2a(EUCOMM)Wtsi tm1a(EUCOMM)Hmgu; transgenic	gi|354799340|gb|JN963841.1|	JN963841	100.000	80	0	0	1	80	24870	24949	9.50e-33	148	Mus musculus targeted KO-first, conditional ready, lacZ-tagged mutant allele Brd2:tm2a(EUCOMM)Wtsi tm1a(EUCOMM)Hmgu; transgenic
Mus musculus targeted KO-first, conditional ready, lacZ-tagged mutant allele Scn1a:tm1a(EUCOMM)Hmgu; transgenic	gi|354799339|gb|JN963840.1|	JN963840	100.000	80	0	0	1	80	25122	25201	9.50e-33	148	Mus musculus targeted KO-first, conditional ready, lacZ-tagged mutant allele Scn1a:tm1a(EUCOMM)Hmgu; transgenic
Mus musculus targeted KO-first, conditional ready, lacZ-tagged mutant allele Iapp:tm1a(EUCOMM)Wtsi; transgenic	gi|354799337|gb|JN963838.1|	JN963838	100.000	80	0	0	1	80	24292	24371	9.50e-33	148	Mus musculus targeted KO-first, conditional ready, lacZ-tagged mutant allele Iapp:tm1a(EUCOMM)Wtsi; transgenic
Mus musculus targeted KO-first, conditional ready, lacZ-tagged mutant allele Ces1c:tm1a(KOMP)Wtsi; transgenic	gi|354799336|gb|JN963837.1|	JN963837	100.000	80	0	0	1	80	22892	22971	9.50e-33	148	Mus musculus targeted KO-first, conditional ready, lacZ-tagged mutant allele Ces1c:tm1a(KOMP)Wtsi; transgenic
Mus musculus targeted KO-first, conditional ready, lacZ-tagged mutant allele Edn1:tm1a(EUCOMM)Wtsi; transgenic	gi|354799335|gb|JN963836.1|	JN963836	100.000	80	0	0	1	80	22936	23015	9.50e-33	148	Mus musculus targeted KO-first, conditional ready, lacZ-tagged mutant allele Edn1:tm1a(EUCOMM)Wtsi; transgenic
Mus musculus targeted KO-first, conditional ready, lacZ-tagged mutant allele Hbp1:tm1a(EUCOMM)Hmgu; transgenic	gi|354799334|gb|JN963835.1|	JN963835	100.000	80	0	0	1	80	22945	23024	9.50e-33	148	Mus musculus targeted KO-first, conditional ready, lacZ-tagged mutant allele Hbp1:tm1a(EUCOMM)Hmgu; transgenic
Mus musculus targeted KO-first, conditional ready, lacZ-tagged mutant allele Csnk2a2:tm1a(EUCOMM)Hmgu; transgenic	gi|354799333|gb|JN963834.1|	JN963834	100.000	80	0	0	1	80	22772	22851	9.50e-33	148	Mus musculus targeted KO-first, conditional ready, lacZ-tagged mutant allele Csnk2a2:tm1a(EUCOMM)Hmgu; transgenic
Mus musculus targeted KO-first, conditional ready, lacZ-tagged mutant allele Cd69:tm1a(KOMP)Wtsi; transgenic	gi|354799332|gb|JN963833.1|	JN963833	100.000	80	0	0	1	80	24600	24679	9.50e-33	148	Mus musculus targeted KO-first, conditional ready, lacZ-tagged mutant allele Cd69:tm1a(KOMP)Wtsi; transgenic
Mus musculus targeted KO-first, conditional ready, lacZ-tagged mutant allele Camk2b:tm1a(EUCOMM)Hmgu; transgenic	gi|354799331|gb|JN963832.1|	JN963832	100.000	80	0	0	1	80	22853	22932	9.50e-33	148	Mus musculus targeted KO-first, conditional ready, lacZ-tagged mutant allele Camk2b:tm1a(EUCOMM)Hmgu; transgenic
Mus musculus targeted KO-first, conditional ready, lacZ-tagged mutant allele Aldob:tm2a(EUCOMM)Wtsi; transgenic	gi|354799330|gb|JN963831.1|	JN963831	100.000	80	0	0	1	80	22960	23039	9.50e-33	148	Mus musculus targeted KO-first, conditional ready, lacZ-tagged mutant allele Aldob:tm2a(EUCOMM)Wtsi; transgenic
Mus musculus targeted KO-first, conditional ready, lacZ-tagged mutant allele Gm14851:tm1a(EUCOMM)Wtsi; transgenic	gi|354799329|gb|JN963830.1|	JN963830	100.000	80	0	0	1	80	22978	23057	9.50e-33	148	Mus musculus targeted KO-first, conditional ready, lacZ-tagged mutant allele Gm14851:tm1a(EUCOMM)Wtsi; transgenic
Mus musculus targeted KO-first, conditional ready, lacZ-tagged mutant allele Susd1:tm1a(EUCOMM)Wtsi; transgenic	gi|354799328|gb|JN963829.1|	JN963829	100.000	80	0	0	1	80	22858	22937	9.50e-33	148	Mus musculus targeted KO-first, conditional ready, lacZ-tagged mutant allele Susd1:tm1a(EUCOMM)Wtsi; transgenic
Mus musculus targeted KO-first, conditional ready, lacZ-tagged mutant allele Gm5065:tm1a(KOMP)Wtsi; transgenic	gi|354799327|gb|JN963828.1|	JN963828	100.000	80	0	0	1	80	24204	24283	9.50e-33	148	Mus musculus targeted KO-first, conditional ready, lacZ-tagged mutant allele Gm5065:tm1a(KOMP)Wtsi; transgenic
Mus musculus targeted KO-first, conditional ready, lacZ-tagged mutant allele Gapt:tm1a(EUCOMM)Wtsi; transgenic	gi|354799326|gb|JN963827.1|	JN963827	100.000	80	0	0	1	80	24035	24114	9.50e-33	148	Mus musculus targeted KO-first, conditional ready, lacZ-tagged mutant allele Gapt:tm1a(EUCOMM)Wtsi; transgenic
Mus musculus targeted KO-first, conditional ready, lacZ-tagged mutant allele Ankrd44:tm1a(EUCOMM)Hmgu; transgenic	gi|354799324|gb|JN963825.1|	JN963825	100.000	80	0	0	1	80	24891	24970	9.50e-33	148	Mus musculus targeted KO-first, conditional ready, lacZ-tagged mutant allele Ankrd44:tm1a(EUCOMM)Hmgu; transgenic
Mus musculus targeted KO-first, conditional ready, lacZ-tagged mutant allele Fam47e:tm1a(EUCOMM)Wtsi; transgenic	gi|354799323|gb|JN963824.1|	JN963824	100.000	80	0	0	1	80	23059	23138	9.50e-33	148	Mus musculus targeted KO-first, conditional ready, lacZ-tagged mutant allele Fam47e:tm1a(EUCOMM)Wtsi; transgenic
Mus musculus targeted KO-first, conditional ready, lacZ-tagged mutant allele Odf3l2:tm2a(EUCOMM)Wtsi; transgenic	gi|354799322|gb|JN963823.1|	JN963823	100.000	80	0	0	1	80	23139	23218	9.50e-33	148	Mus musculus targeted KO-first, conditional ready, lacZ-tagged mutant allele Odf3l2:tm2a(EUCOMM)Wtsi; transgenic
Mus musculus targeted KO-first, conditional ready, lacZ-tagged mutant allele Gm1123:tm1a(EUCOMM)Wtsi; transgenic	gi|354799321|gb|JN963822.1|	JN963822	100.000	80	0	0	1	80	22998	23077	9.50e-33	148	Mus musculus targeted KO-first, conditional ready, lacZ-tagged mutant allele Gm1123:tm1a(EUCOMM)Wtsi; transgenic
Mus musculus targeted KO-first, conditional ready, lacZ-tagged mutant allele Gm885:tm1a(EUCOMM)Hmgu; transgenic	gi|354799320|gb|JN963821.1|	JN963821	100.000	80	0	0	1	80	22830	22909	9.50e-33	148	Mus musculus targeted KO-first, conditional ready, lacZ-tagged mutant allele Gm885:tm1a(EUCOMM)Hmgu; transgenic
Mus musculus targeted KO-first, conditional ready, lacZ-tagged mutant allele Gm410:tm1a(EUCOMM)Hmgu; transgenic	gi|354799319|gb|JN963820.1|	JN963820	100.000	80	0	0	1	80	22934	23013	9.50e-33	148	Mus musculus targeted KO-first, conditional ready, lacZ-tagged mutant allele Gm410:tm1a(EUCOMM)Hmgu; transgenic
Mus musculus targeted KO-first, conditional ready, lacZ-tagged mutant allele Ccnb1ip1:tm1a(EUCOMM)Wtsi; transgenic	gi|354799318|gb|JN963819.1|	JN963819	100.000	80	0	0	1	80	24678	24757	9.50e-33	148	Mus musculus targeted KO-first, conditional ready, lacZ-tagged mutant allele Ccnb1ip1:tm1a(EUCOMM)Wtsi; transgenic
Mus musculus targeted KO-first, conditional ready, lacZ-tagged mutant allele Zfp395:tm1a(EUCOMM)Wtsi; transgenic	gi|354799317|gb|JN963818.1|	JN963818	100.000	80	0	0	1	80	22927	23006	9.50e-33	148	Mus musculus targeted KO-first, conditional ready, lacZ-tagged mutant allele Zfp395:tm1a(EUCOMM)Wtsi; transgenic
Mus musculus targeted KO-first, conditional ready, lacZ-tagged mutant allele Cspp1:tm1a(EUCOMM)Hmgu; transgenic	gi|354799316|gb|JN963817.1|	JN963817	100.000	80	0	0	1	80	22834	22913	9.50e-33	148	Mus musculus targeted KO-first, conditional ready, lacZ-tagged mutant allele Cspp1:tm1a(EUCOMM)Hmgu; transgenic
Mus musculus targeted KO-first, conditional ready, lacZ-tagged mutant allele Farp1:tm1a(EUCOMM)Hmgu; transgenic	gi|354799315|gb|JN963816.1|	JN963816	100.000	80	0	0	1	80	22815	22894	9.50e-33	148	Mus musculus targeted KO-first, conditional ready, lacZ-tagged mutant allele Farp1:tm1a(EUCOMM)Hmgu; transgenic
Mus musculus targeted KO-first, conditional ready, lacZ-tagged mutant allele Smox:tm1a(EUCOMM)Wtsi; transgenic	gi|354799314|gb|JN963815.1|	JN963815	100.000	80	0	0	1	80	23659	23738	9.50e-33	148	Mus musculus targeted KO-first, conditional ready, lacZ-tagged mutant allele Smox:tm1a(EUCOMM)Wtsi; transgenic
Mus musculus targeted KO-first, conditional ready, lacZ-tagged mutant allele Vprbp:tm1a(EUCOMM)Wtsi; transgenic	gi|354799313|gb|JN963814.1|	JN963814	100.000	80	0	0	1	80	22900	22979	9.50e-33	148	Mus musculus targeted KO-first, conditional ready, lacZ-tagged mutant allele Vprbp:tm1a(EUCOMM)Wtsi; transgenic
Mus musculus targeted KO-first, conditional ready, lacZ-tagged mutant allele Caskin1:tm1a(KOMP)Wtsi; transgenic	gi|354799312|gb|JN963813.1|	JN963813	100.000	80	0	0	1	80	23611	23690	9.50e-33	148	Mus musculus targeted KO-first, conditional ready, lacZ-tagged mutant allele Caskin1:tm1a(KOMP)Wtsi; transgenic
Mus musculus targeted KO-first, conditional ready, lacZ-tagged mutant allele Eml3:tm1a(EUCOMM)Wtsi; transgenic	gi|354799311|gb|JN963812.1|	JN963812	100.000	80	0	0	1	80	24948	25027	9.50e-33	148	Mus musculus targeted KO-first, conditional ready, lacZ-tagged mutant allele Eml3:tm1a(EUCOMM)Wtsi; transgenic
Mus musculus targeted KO-first, conditional ready, lacZ-tagged mutant allele Tmem18:tm1a(EUCOMM)Hmgu tm1a(EUCOMM)Wtsi; transgenic	gi|354799310|gb|JN963811.1|	JN963811	100.000	80	0	0	1	80	24397	24476	9.50e-33	148	Mus musculus targeted KO-first, conditional ready, lacZ-tagged mutant allele Tmem18:tm1a(EUCOMM)Hmgu tm1a(EUCOMM)Wtsi; transgenic
Mus musculus targeted KO-first, conditional ready, lacZ-tagged mutant allele Shkbp1:tm1a(EUCOMM)Wtsi; transgenic	gi|354799309|gb|JN963810.1|	JN963810	100.000	80	0	0	1	80	22907	22986	9.50e-33	148	Mus musculus targeted KO-first, conditional ready, lacZ-tagged mutant allele Shkbp1:tm1a(EUCOMM)Wtsi; transgenic
Mus musculus targeted KO-first, conditional ready, lacZ-tagged mutant allele Tbl3:tm1a(EUCOMM)Hmgu; transgenic	gi|354799308|gb|JN963809.1|	JN963809	100.000	80	0	0	1	80	24812	24891	9.50e-33	148	Mus musculus targeted KO-first, conditional ready, lacZ-tagged mutant allele Tbl3:tm1a(EUCOMM)Hmgu; transgenic
Mus musculus targeted KO-first, conditional ready, lacZ-tagged mutant allele Fktn:tm1a(EUCOMM)Hmgu; transgenic	gi|354799307|gb|JN963808.1|	JN963808	100.000	80	0	0	1	80	23047	23126	9.50e-33	148	Mus musculus targeted KO-first, conditional ready, lacZ-tagged mutant allele Fktn:tm1a(EUCOMM)Hmgu; transgenic
Mus musculus targeted KO-first, conditional ready, lacZ-tagged mutant allele Cdhr1:tm1a(KOMP)Wtsi; transgenic	gi|354799306|gb|JN963807.1|	JN963807	100.000	80	0	0	1	80	23262	23341	9.50e-33	148	Mus musculus targeted KO-first, conditional ready, lacZ-tagged mutant allele Cdhr1:tm1a(KOMP)Wtsi; transgenic
Mus musculus targeted KO-first, conditional ready, lacZ-tagged mutant allele Tmc2:tm1a(EUCOMM)Hmgu; transgenic	gi|354799305|gb|JN963806.1|	JN963806	100.000	80	0	0	1	80	23020	23099	9.50e-33	148	Mus musculus targeted KO-first, conditional ready, lacZ-tagged mutant allele Tmc2:tm1a(EUCOMM)Hmgu; transgenic
Mus musculus targeted KO-first, conditional ready, lacZ-tagged mutant allele Cygb:tm1a(EUCOMM)Wtsi; transgenic	gi|354799304|gb|JN963805.1|	JN963805	100.000	80	0	0	1	80	23047	23126	9.50e-33	148	Mus musculus targeted KO-first, conditional ready, lacZ-tagged mutant allele Cygb:tm1a(EUCOMM)Wtsi; transgenic
Mus musculus targeted KO-first, conditional ready, lacZ-tagged mutant allele Hrg:tm1a(EUCOMM)Wtsi; transgenic	gi|354799303|gb|JN963804.1|	JN963804	100.000	80	0	0	1	80	23004	23083	9.50e-33	148	Mus musculus targeted KO-first, conditional ready, lacZ-tagged mutant allele Hrg:tm1a(EUCOMM)Wtsi; transgenic
Mus musculus targeted KO-first, conditional ready, lacZ-tagged mutant allele Jazf1:tm1a(EUCOMM)Wtsi; transgenic	gi|354799302|gb|JN963803.1|	JN963803	100.000	80	0	0	1	80	22949	23028	9.50e-33	148	Mus musculus targeted KO-first, conditional ready, lacZ-tagged mutant allele Jazf1:tm1a(EUCOMM)Wtsi; transgenic
Mus musculus targeted KO-first, conditional ready, lacZ-tagged mutant allele Mlxip:tm1a(EUCOMM)Hmgu; transgenic	gi|354799301|gb|JN963802.1|	JN963802	100.000	80	0	0	1	80	22879	22958	9.50e-33	148	Mus musculus targeted KO-first, conditional ready, lacZ-tagged mutant allele Mlxip:tm1a(EUCOMM)Hmgu; transgenic
Mus musculus targeted KO-first, conditional ready, lacZ-tagged mutant allele Sbk1:tm1a(EUCOMM)Wtsi; transgenic	gi|354799300|gb|JN963801.1|	JN963801	100.000	80	0	0	1	80	22984	23063	9.50e-33	148	Mus musculus targeted KO-first, conditional ready, lacZ-tagged mutant allele Sbk1:tm1a(EUCOMM)Wtsi; transgenic
Mus musculus targeted KO-first, conditional ready, lacZ-tagged mutant allele Sec1:tm1a(EUCOMM)Wtsi; transgenic	gi|354799299|gb|JN963800.1|	JN963800	100.000	80	0	0	1	80	24593	24672	9.50e-33	148	Mus musculus targeted KO-first, conditional ready, lacZ-tagged mutant allele Sec1:tm1a(EUCOMM)Wtsi; transgenic
Mus musculus targeted KO-first, conditional ready, lacZ-tagged mutant allele Zbp1:tm2a(EUCOMM)Hmgu; transgenic	gi|354799298|gb|JN963799.1|	JN963799	100.000	80	0	0	1	80	24061	24140	9.50e-33	148	Mus musculus targeted KO-first, conditional ready, lacZ-tagged mutant allele Zbp1:tm2a(EUCOMM)Hmgu; transgenic
Mus musculus targeted KO-first, conditional ready, lacZ-tagged mutant allele Nt5c3:tm1a(EUCOMM)Hmgu; transgenic	gi|354799297|gb|JN963798.1|	JN963798	100.000	80	0	0	1	80	22840	22919	9.50e-33	148	Mus musculus targeted KO-first, conditional ready, lacZ-tagged mutant allele Nt5c3:tm1a(EUCOMM)Hmgu; transgenic
Mus musculus targeted KO-first, conditional ready, lacZ-tagged mutant allele Sv2a:tm1a(EUCOMM)Wtsi; transgenic	gi|354799296|gb|JN963797.1|	JN963797	100.000	80	0	0	1	80	22869	22948	9.50e-33	148	Mus musculus targeted KO-first, conditional ready, lacZ-tagged mutant allele Sv2a:tm1a(EUCOMM)Wtsi; transgenic
Mus musculus targeted KO-first, conditional ready, lacZ-tagged mutant allele Wipi2:tm1a(EUCOMM)Hmgu; transgenic	gi|354799295|gb|JN963796.1|	JN963796	100.000	80	0	0	1	80	22925	23004	9.50e-33	148	Mus musculus targeted KO-first, conditional ready, lacZ-tagged mutant allele Wipi2:tm1a(EUCOMM)Hmgu; transgenic
Mus musculus targeted KO-first, conditional ready, lacZ-tagged mutant allele Lmf1:tm1a(EUCOMM)Wtsi; transgenic	gi|354799294|gb|JN963795.1|	JN963795	100.000	80	0	0	1	80	23014	23093	9.50e-33	148	Mus musculus targeted KO-first, conditional ready, lacZ-tagged mutant allele Lmf1:tm1a(EUCOMM)Wtsi; transgenic
Mus musculus targeted KO-first, conditional ready, lacZ-tagged mutant allele 6230409E13Rik:tm1a(EUCOMM)Hmgu; transgenic	gi|354799293|gb|JN963794.1|	JN963794	100.000	80	0	0	1	80	22919	22998	9.50e-33	148	Mus musculus targeted KO-first, conditional ready, lacZ-tagged mutant allele 6230409E13Rik:tm1a(EUCOMM)Hmgu; transgenic
Mus musculus targeted KO-first, conditional ready, lacZ-tagged mutant allele 9130401M01Rik:tm1a(EUCOMM)Hmgu; transgenic	gi|354799292|gb|JN963793.1|	JN963793	100.000	80	0	0	1	80	25178	25257	9.50e-33	148	Mus musculus targeted KO-first, conditional ready, lacZ-tagged mutant allele 9130401M01Rik:tm1a(EUCOMM)Hmgu; transgenic
Mus musculus targeted KO-first, conditional ready, lacZ-tagged mutant allele Dnali1:tm1a(EUCOMM)Wtsi; transgenic	gi|354799291|gb|JN963792.1|	JN963792	100.000	80	0	0	1	80	22895	22974	9.50e-33	148	Mus musculus targeted KO-first, conditional ready, lacZ-tagged mutant allele Dnali1:tm1a(EUCOMM)Wtsi; transgenic
Mus musculus targeted KO-first, conditional ready, lacZ-tagged mutant allele Slc35a5:tm1a(EUCOMM)Hmgu; transgenic	gi|354799290|gb|JN963791.1|	JN963791	100.000	80	0	0	1	80	22878	22957	9.50e-33	148	Mus musculus targeted KO-first, conditional ready, lacZ-tagged mutant allele Slc35a5:tm1a(EUCOMM)Hmgu; transgenic
Mus musculus targeted KO-first, conditional ready, lacZ-tagged mutant allele Neil1:tm1a(EUCOMM)Wtsi; transgenic	gi|354799289|gb|JN963790.1|	JN963790	100.000	80	0	0	1	80	23947	24026	9.50e-33	148	Mus musculus targeted KO-first, conditional ready, lacZ-tagged mutant allele Neil1:tm1a(EUCOMM)Wtsi; transgenic
Mus musculus targeted KO-first, conditional ready, lacZ-tagged mutant allele Osbpl3:tm1a(EUCOMM)Wtsi; transgenic	gi|354799288|gb|JN963789.1|	JN963789	100.000	80	0	0	1	80	23415	23494	9.50e-33	148	Mus musculus targeted KO-first, conditional ready, lacZ-tagged mutant allele Osbpl3:tm1a(EUCOMM)Wtsi; transgenic
Mus musculus targeted KO-first, conditional ready, lacZ-tagged mutant allele Bbs7:tm1a(EUCOMM)Wtsi; transgenic	gi|354799287|gb|JN963788.1|	JN963788	100.000	80	0	0	1	80	22934	23013	9.50e-33	148	Mus musculus targeted KO-first, conditional ready, lacZ-tagged mutant allele Bbs7:tm1a(EUCOMM)Wtsi; transgenic
Mus musculus targeted KO-first, conditional ready, lacZ-tagged mutant allele 4931422A03Rik:tm1a(EUCOMM)Wtsi; transgenic	gi|354799286|gb|JN963787.1|	JN963787	100.000	80	0	0	1	80	22902	22981	9.50e-33	148	Mus musculus targeted KO-first, conditional ready, lacZ-tagged mutant allele 4931422A03Rik:tm1a(EUCOMM)Wtsi; transgenic
Mus musculus targeted KO-first, conditional ready, lacZ-tagged mutant allele 4921517L17Rik:tm1a(EUCOMM)Hmgu; transgenic	gi|354799285|gb|JN963786.1|	JN963786	100.000	80	0	0	1	80	22883	22962	9.50e-33	148	Mus musculus targeted KO-first, conditional ready, lacZ-tagged mutant allele 4921517L17Rik:tm1a(EUCOMM)Hmgu; transgenic
Mus musculus targeted KO-first, conditional ready, lacZ-tagged mutant allele Lrch4:tm1a(EUCOMM)Hmgu; transgenic	gi|354799284|gb|JN963785.1|	JN963785	100.000	80	0	0	1	80	23466	23545	9.50e-33	148	Mus musculus targeted KO-first, conditional ready, lacZ-tagged mutant allele Lrch4:tm1a(EUCOMM)Hmgu; transgenic
Mus musculus targeted KO-first, conditional ready, lacZ-tagged mutant allele Spata4:tm1a(KOMP)Wtsi; transgenic	gi|354799283|gb|JN963784.1|	JN963784	100.000	80	0	0	1	80	23667	23746	9.50e-33	148	Mus musculus targeted KO-first, conditional ready, lacZ-tagged mutant allele Spata4:tm1a(KOMP)Wtsi; transgenic
Mus musculus targeted KO-first, conditional ready, lacZ-tagged mutant allele 1500011H22Rik:tm1a(EUCOMM)Hmgu; transgenic	gi|354799282|gb|JN963783.1|	JN963783	100.000	80	0	0	1	80	23185	23264	9.50e-33	148	Mus musculus targeted KO-first, conditional ready, lacZ-tagged mutant allele 1500011H22Rik:tm1a(EUCOMM)Hmgu; transgenic
Mus musculus targeted KO-first, conditional ready, lacZ-tagged mutant allele Prickle1:tm1a(EUCOMM)Wtsi; transgenic	gi|354799281|gb|JN963782.1|	JN963782	100.000	80	0	0	1	80	23334	23413	9.50e-33	148	Mus musculus targeted KO-first, conditional ready, lacZ-tagged mutant allele Prickle1:tm1a(EUCOMM)Wtsi; transgenic
Mus musculus targeted KO-first, conditional ready, lacZ-tagged mutant allele Wdr86:tm1a(EUCOMM)Hmgu; transgenic	gi|354799280|gb|JN963781.1|	JN963781	100.000	80	0	0	1	80	23133	23212	9.50e-33	148	Mus musculus targeted KO-first, conditional ready, lacZ-tagged mutant allele Wdr86:tm1a(EUCOMM)Hmgu; transgenic
Mus musculus targeted KO-first, conditional ready, lacZ-tagged mutant allele Rbm18:tm1a(EUCOMM)Wtsi; transgenic	gi|354799279|gb|JN963780.1|	JN963780	100.000	80	0	0	1	80	22969	23048	9.50e-33	148	Mus musculus targeted KO-first, conditional ready, lacZ-tagged mutant allele Rbm18:tm1a(EUCOMM)Wtsi; transgenic
Mus musculus targeted KO-first, conditional ready, lacZ-tagged mutant allele Aldh3b1:tm1a(EUCOMM)Wtsi; transgenic	gi|354799278|gb|JN963779.1|	JN963779	100.000	80	0	0	1	80	25863	25942	9.50e-33	148	Mus musculus targeted KO-first, conditional ready, lacZ-tagged mutant allele Aldh3b1:tm1a(EUCOMM)Wtsi; transgenic
Mus musculus targeted KO-first, conditional ready, lacZ-tagged mutant allele Atg12:tm1a(EUCOMM)Hmgu; transgenic	gi|354799277|gb|JN963778.1|	JN963778	100.000	80	0	0	1	80	22799	22878	9.50e-33	148	Mus musculus targeted KO-first, conditional ready, lacZ-tagged mutant allele Atg12:tm1a(EUCOMM)Hmgu; transgenic
Mus musculus targeted KO-first, conditional ready, lacZ-tagged mutant allele Wdr13:tm1a(EUCOMM)Hmgu; transgenic	gi|354799276|gb|JN963777.1|	JN963777	100.000	80	0	0	1	80	23077	23156	9.50e-33	148	Mus musculus targeted KO-first, conditional ready, lacZ-tagged mutant allele Wdr13:tm1a(EUCOMM)Hmgu; transgenic
Mus musculus targeted KO-first, conditional ready, lacZ-tagged mutant allele Syap1:tm1a(EUCOMM)Hmgu; transgenic	gi|354799275|gb|JN963776.1|	JN963776	100.000	80	0	0	1	80	22792	22871	9.50e-33	148	Mus musculus targeted KO-first, conditional ready, lacZ-tagged mutant allele Syap1:tm1a(EUCOMM)Hmgu; transgenic
Mus musculus targeted KO-first, conditional ready, lacZ-tagged mutant allele Bcl2l14:tm1a(EUCOMM)Hmgu; transgenic	gi|354799274|gb|JN963775.1|	JN963775	100.000	80	0	0	1	80	23212	23291	9.50e-33	148	Mus musculus targeted KO-first, conditional ready, lacZ-tagged mutant allele Bcl2l14:tm1a(EUCOMM)Hmgu; transgenic
Mus musculus targeted KO-first, conditional ready, lacZ-tagged mutant allele Nipbl:tm1a(EUCOMM)Wtsi; transgenic	gi|354799273|gb|JN963774.1|	JN963774	100.000	80	0	0	1	80	22861	22940	9.50e-33	148	Mus musculus targeted KO-first, conditional ready, lacZ-tagged mutant allele Nipbl:tm1a(EUCOMM)Wtsi; transgenic
Mus musculus targeted KO-first, conditional ready, lacZ-tagged mutant allele Pop4:tm1a(EUCOMM)Wtsi; transgenic	gi|354799272|gb|JN963773.1|	JN963773	100.000	80	0	0	1	80	23056	23135	9.50e-33	148	Mus musculus targeted KO-first, conditional ready, lacZ-tagged mutant allele Pop4:tm1a(EUCOMM)Wtsi; transgenic
Mus musculus targeted KO-first, conditional ready, lacZ-tagged mutant allele Trim54:tm1a(EUCOMM)Hmgu; transgenic	gi|354799271|gb|JN963772.1|	JN963772	100.000	80	0	0	1	80	22958	23037	9.50e-33	148	Mus musculus targeted KO-first, conditional ready, lacZ-tagged mutant allele Trim54:tm1a(EUCOMM)Hmgu; transgenic
Mus musculus targeted KO-first, conditional ready, lacZ-tagged mutant allele Mtx2:tm1a(EUCOMM)Hmgu; transgenic	gi|354799270|gb|JN963771.1|	JN963771	100.000	80	0	0	1	80	22851	22930	9.50e-33	148	Mus musculus targeted KO-first, conditional ready, lacZ-tagged mutant allele Mtx2:tm1a(EUCOMM)Hmgu; transgenic
Mus musculus targeted KO-first, conditional ready, lacZ-tagged mutant allele Unc93b1:tm1a(EUCOMM)Wtsi; transgenic	gi|354799269|gb|JN963770.1|	JN963770	100.000	80	0	0	1	80	24038	24117	9.50e-33	148	Mus musculus targeted KO-first, conditional ready, lacZ-tagged mutant allele Unc93b1:tm1a(EUCOMM)Wtsi; transgenic
Mus musculus targeted KO-first, conditional ready, lacZ-tagged mutant allele Epb4.1l4b:tm1a(EUCOMM)Hmgu; transgenic	gi|354799268|gb|JN963769.1|	JN963769	100.000	80	0	0	1	80	22790	22869	9.50e-33	148	Mus musculus targeted KO-first, conditional ready, lacZ-tagged mutant allele Epb4.1l4b:tm1a(EUCOMM)Hmgu; transgenic
Mus musculus targeted KO-first, conditional ready, lacZ-tagged mutant allele Actr1a:tm2a(EUCOMM)Wtsi; transgenic	gi|354799267|gb|JN963768.1|	JN963768	100.000	80	0	0	1	80	22847	22926	9.50e-33	148	Mus musculus targeted KO-first, conditional ready, lacZ-tagged mutant allele Actr1a:tm2a(EUCOMM)Wtsi; transgenic
Mus musculus targeted KO-first, conditional ready, lacZ-tagged mutant allele Spast:tm1a(KOMP)Wtsi; transgenic	gi|354799266|gb|JN963767.1|	JN963767	100.000	80	0	0	1	80	23132	23211	9.50e-33	148	Mus musculus targeted KO-first, conditional ready, lacZ-tagged mutant allele Spast:tm1a(KOMP)Wtsi; transgenic
Mus musculus targeted KO-first, conditional ready, lacZ-tagged mutant allele Tpk1:tm1a(EUCOMM)Hmgu; transgenic	gi|354799265|gb|JN963766.1|	JN963766	100.000	80	0	0	1	80	22811	22890	9.50e-33	148	Mus musculus targeted KO-first, conditional ready, lacZ-tagged mutant allele Tpk1:tm1a(EUCOMM)Hmgu; transgenic
Mus musculus targeted KO-first, conditional ready, lacZ-tagged mutant allele Vamp8:tm1a(EUCOMM)Hmgu; transgenic	gi|354799264|gb|JN963765.1|	JN963765	100.000	80	0	0	1	80	22934	23013	9.50e-33	148	Mus musculus targeted KO-first, conditional ready, lacZ-tagged mutant allele Vamp8:tm1a(EUCOMM)Hmgu; transgenic
Mus musculus targeted KO-first, conditional ready, lacZ-tagged mutant allele Lin7c:tm1a(EUCOMM)Wtsi; transgenic	gi|354799263|gb|JN963764.1|	JN963764	100.000	80	0	0	1	80	24652	24731	9.50e-33	148	Mus musculus targeted KO-first, conditional ready, lacZ-tagged mutant allele Lin7c:tm1a(EUCOMM)Wtsi; transgenic
Mus musculus targeted KO-first, conditional ready, lacZ-tagged mutant allele Tspan7:tm1a(EUCOMM)Wtsi; transgenic	gi|354799262|gb|JN963763.1|	JN963763	100.000	80	0	0	1	80	22939	23018	9.50e-33	148	Mus musculus targeted KO-first, conditional ready, lacZ-tagged mutant allele Tspan7:tm1a(EUCOMM)Wtsi; transgenic
Mus musculus targeted KO-first, conditional ready, lacZ-tagged mutant allele Tax1bp1:tm1a(EUCOMM)Hmgu; transgenic	gi|354799261|gb|JN963762.1|	JN963762	100.000	80	0	0	1	80	23045	23124	9.50e-33	148	Mus musculus targeted KO-first, conditional ready, lacZ-tagged mutant allele Tax1bp1:tm1a(EUCOMM)Hmgu; transgenic
Mus musculus targeted KO-first, conditional ready, lacZ-tagged mutant allele Tmem42:tm1a(KOMP)Wtsi; transgenic	gi|354799260|gb|JN963761.1|	JN963761	100.000	80	0	0	1	80	23395	23474	9.50e-33	148	Mus musculus targeted KO-first, conditional ready, lacZ-tagged mutant allele Tmem42:tm1a(KOMP)Wtsi; transgenic
Mus musculus targeted KO-first, conditional ready, lacZ-tagged mutant allele Tspy-ps:tm1a(EUCOMM)Wtsi; transgenic	gi|354799259|gb|JN963760.1|	JN963760	100.000	80	0	0	1	80	23100	23179	9.50e-33	148	Mus musculus targeted KO-first, conditional ready, lacZ-tagged mutant allele Tspy-ps:tm1a(EUCOMM)Wtsi; transgenic
Mus musculus targeted KO-first, conditional ready, lacZ-tagged mutant allele Hn1l:tm1a(EUCOMM)Hmgu; transgenic	gi|354799258|gb|JN963759.1|	JN963759	100.000	80	0	0	1	80	22968	23047	9.50e-33	148	Mus musculus targeted KO-first, conditional ready, lacZ-tagged mutant allele Hn1l:tm1a(EUCOMM)Hmgu; transgenic
Mus musculus targeted KO-first, conditional ready, lacZ-tagged mutant allele Ddost:tm2a(EUCOMM)Wtsi; transgenic	gi|354799257|gb|JN963758.1|	JN963758	100.000	80	0	0	1	80	23063	23142	9.50e-33	148	Mus musculus targeted KO-first, conditional ready, lacZ-tagged mutant allele Ddost:tm2a(EUCOMM)Wtsi; transgenic
Mus musculus targeted KO-first, conditional ready, lacZ-tagged mutant allele Rad51ap1:tm1a(EUCOMM)Wtsi; transgenic	gi|354799256|gb|JN963757.1|	JN963757	100.000	80	0	0	1	80	22881	22960	9.50e-33	148	Mus musculus targeted KO-first, conditional ready, lacZ-tagged mutant allele Rad51ap1:tm1a(EUCOMM)Wtsi; transgenic
Mus musculus targeted KO-first, conditional ready, lacZ-tagged mutant allele Lasp1:tm1a(EUCOMM)Wtsi; transgenic	gi|354799255|gb|JN963756.1|	JN963756	100.000	80	0	0	1	80	22652	22731	9.50e-33	148	Mus musculus targeted KO-first, conditional ready, lacZ-tagged mutant allele Lasp1:tm1a(EUCOMM)Wtsi; transgenic
Mus musculus targeted KO-first, conditional ready, lacZ-tagged mutant allele Psmc2:tm1a(EUCOMM)Hmgu; transgenic	gi|354799254|gb|JN963755.1|	JN963755	100.000	80	0	0	1	80	22869	22948	9.50e-33	148	Mus musculus targeted KO-first, conditional ready, lacZ-tagged mutant allele Psmc2:tm1a(EUCOMM)Hmgu; transgenic
Mus musculus targeted KO-first, conditional ready, lacZ-tagged mutant allele Pik3r3:tm1a(EUCOMM)Wtsi; transgenic	gi|354799253|gb|JN963754.1|	JN963754	100.000	80	0	0	1	80	24036	24115	9.50e-33	148	Mus musculus targeted KO-first, conditional ready, lacZ-tagged mutant allele Pik3r3:tm1a(EUCOMM)Wtsi; transgenic
Mus musculus targeted KO-first, conditional ready, lacZ-tagged mutant allele Tdg:tm1a(EUCOMM)Wtsi; transgenic	gi|354799252|gb|JN963753.1|	JN963753	100.000	80	0	0	1	80	23325	23404	9.50e-33	148	Mus musculus targeted KO-first, conditional ready, lacZ-tagged mutant allele Tdg:tm1a(EUCOMM)Wtsi; transgenic
Mus musculus targeted KO-first, conditional ready, lacZ-tagged mutant allele Emp1:tm1a(EUCOMM)Wtsi; transgenic	gi|354799251|gb|JN963752.1|	JN963752	100.000	80	0	0	1	80	23457	23536	9.50e-33	148	Mus musculus targeted KO-first, conditional ready, lacZ-tagged mutant allele Emp1:tm1a(EUCOMM)Wtsi; transgenic
Mus musculus targeted KO-first, conditional ready, lacZ-tagged mutant allele Nop2:tm1a(EUCOMM)Wtsi; transgenic	gi|354799250|gb|JN963751.1|	JN963751	100.000	80	0	0	1	80	22955	23034	9.50e-33	148	Mus musculus targeted KO-first, conditional ready, lacZ-tagged mutant allele Nop2:tm1a(EUCOMM)Wtsi; transgenic
Mus musculus targeted KO-first, conditional ready, lacZ-tagged mutant allele Klrb1c:tm1a(EUCOMM)Hmgu; transgenic	gi|354799249|gb|JN963750.1|	JN963750	100.000	80	0	0	1	80	24009	24088	9.50e-33	148	Mus musculus targeted KO-first, conditional ready, lacZ-tagged mutant allele Klrb1c:tm1a(EUCOMM)Hmgu; transgenic
Mus musculus targeted KO-first, conditional ready, lacZ-tagged mutant allele Tead4:tm1a(EUCOMM)Hmgu; transgenic	gi|354799248|gb|JN963749.1|	JN963749	100.000	80	0	0	1	80	23162	23241	9.50e-33	148	Mus musculus targeted KO-first, conditional ready, lacZ-tagged mutant allele Tead4:tm1a(EUCOMM)Hmgu; transgenic
Mus musculus targeted KO-first, conditional ready, lacZ-tagged mutant allele Cox7a2l:tm1a(EUCOMM)Hmgu; transgenic	gi|354799247|gb|JN963748.1|	JN963748	100.000	80	0	0	1	80	24231	24310	9.50e-33	148	Mus musculus targeted KO-first, conditional ready, lacZ-tagged mutant allele Cox7a2l:tm1a(EUCOMM)Hmgu; transgenic
Mus musculus targeted KO-first, conditional ready, lacZ-tagged mutant allele Atp2b2:tm1a(EUCOMM)Wtsi; transgenic	gi|354799246|gb|JN963747.1|	JN963747	100.000	80	0	0	1	80	22936	23015	9.50e-33	148	Mus musculus targeted KO-first, conditional ready, lacZ-tagged mutant allele Atp2b2:tm1a(EUCOMM)Wtsi; transgenic
Mus musculus targeted KO-first, conditional ready, lacZ-tagged mutant allele Atf6b:tm1a(EUCOMM)Wtsi; transgenic	gi|354799245|gb|JN963746.1|	JN963746	100.000	80	0	0	1	80	24418	24497	9.50e-33	148	Mus musculus targeted KO-first, conditional ready, lacZ-tagged mutant allele Atf6b:tm1a(EUCOMM)Wtsi; transgenic
Mus musculus targeted KO-first, conditional ready, lacZ-tagged mutant allele Ube2h:tm1a(EUCOMM)Hmgu; transgenic	gi|354799243|gb|JN963744.1|	JN963744	100.000	80	0	0	1	80	24102	24181	9.50e-33	148	Mus musculus targeted KO-first, conditional ready, lacZ-tagged mutant allele Ube2h:tm1a(EUCOMM)Hmgu; transgenic
Mus musculus targeted KO-first, conditional ready, lacZ-tagged mutant allele Il12rb1:tm1a(KOMP)Wtsi; transgenic	gi|354799242|gb|JN963743.1|	JN963743	100.000	80	0	0	1	80	24052	24131	9.50e-33	148	Mus musculus targeted KO-first, conditional ready, lacZ-tagged mutant allele Il12rb1:tm1a(KOMP)Wtsi; transgenic
Mus musculus targeted KO-first, conditional ready, lacZ-tagged mutant allele Rcn1:tm1a(EUCOMM)Hmgu; transgenic	gi|354799241|gb|JN963742.1|	JN963742	100.000	80	0	0	1	80	22940	23019	9.50e-33	148	Mus musculus targeted KO-first, conditional ready, lacZ-tagged mutant allele Rcn1:tm1a(EUCOMM)Hmgu; transgenic
Mus musculus targeted KO-first, conditional ready, lacZ-tagged mutant allele Eri3:tm1a(EUCOMM)Wtsi; transgenic	gi|354799240|gb|JN963741.1|	JN963741	100.000	80	0	0	1	80	23035	23114	9.50e-33	148	Mus musculus targeted KO-first, conditional ready, lacZ-tagged mutant allele Eri3:tm1a(EUCOMM)Wtsi; transgenic
Mus musculus targeted KO-first, conditional ready, lacZ-tagged mutant allele Gmppa:tm1a(EUCOMM)Wtsi; transgenic	gi|354799239|gb|JN963740.1|	JN963740	100.000	80	0	0	1	80	22816	22895	9.50e-33	148	Mus musculus targeted KO-first, conditional ready, lacZ-tagged mutant allele Gmppa:tm1a(EUCOMM)Wtsi; transgenic
Mus musculus targeted KO-first, conditional ready, lacZ-tagged mutant allele Pla2g12a:tm1a(EUCOMM)Hmgu; transgenic	gi|354799238|gb|JN963739.1|	JN963739	100.000	80	0	0	1	80	22674	22753	9.50e-33	148	Mus musculus targeted KO-first, conditional ready, lacZ-tagged mutant allele Pla2g12a:tm1a(EUCOMM)Hmgu; transgenic
Mus musculus targeted KO-first, conditional ready, lacZ-tagged mutant allele Psmd1:tm1a(EUCOMM)Wtsi; transgenic	gi|354799224|gb|JN963725.1|	JN963725	100.000	80	0	0	1	80	22900	22979	9.50e-33	148	Mus musculus targeted KO-first, conditional ready, lacZ-tagged mutant allele Psmd1:tm1a(EUCOMM)Wtsi; transgenic
Mus musculus targeted KO-first, conditional ready, lacZ-tagged mutant allele 9030625A04Rik:tm1a(KOMP)Wtsi; transgenic	gi|354799217|gb|JN963718.1|	JN963718	100.000	80	0	0	1	80	22946	23025	9.50e-33	148	Mus musculus targeted KO-first, conditional ready, lacZ-tagged mutant allele 9030625A04Rik:tm1a(KOMP)Wtsi; transgenic
Mus musculus targeted KO-first, conditional ready, lacZ-tagged mutant allele Armc5:tm1a(EUCOMM)Wtsi; transgenic	gi|354799216|gb|JN963717.1|	JN963717	100.000	80	0	0	1	80	23690	23769	9.50e-33	148	Mus musculus targeted KO-first, conditional ready, lacZ-tagged mutant allele Armc5:tm1a(EUCOMM)Wtsi; transgenic
Mus musculus targeted KO-first, conditional ready, lacZ-tagged mutant allele Trpm4:tm1a(EUCOMM)Hmgu; transgenic	gi|354799215|gb|JN963716.1|	JN963716	100.000	80	0	0	1	80	22820	22899	9.50e-33	148	Mus musculus targeted KO-first, conditional ready, lacZ-tagged mutant allele Trpm4:tm1a(EUCOMM)Hmgu; transgenic
Mus musculus targeted KO-first, conditional ready, lacZ-tagged mutant allele Dgat2:tm1a(EUCOMM)Hmgu; transgenic	gi|354799214|gb|JN963715.1|	JN963715	100.000	80	0	0	1	80	23278	23357	9.50e-33	148	Mus musculus targeted KO-first, conditional ready, lacZ-tagged mutant allele Dgat2:tm1a(EUCOMM)Hmgu; transgenic
Mus musculus targeted KO-first, conditional ready, lacZ-tagged mutant allele Sntb2:tm1a(EUCOMM)Hmgu; transgenic	gi|354799213|gb|JN963714.1|	JN963714	100.000	80	0	0	1	80	22964	23043	9.50e-33	148	Mus musculus targeted KO-first, conditional ready, lacZ-tagged mutant allele Sntb2:tm1a(EUCOMM)Hmgu; transgenic
Mus musculus targeted KO-first, conditional ready, lacZ-tagged mutant allele Zc3h12d:tm1a(EUCOMM)Hmgu; transgenic	gi|354799189|gb|JN963690.1|	JN963690	100.000	80	0	0	1	80	22922	23001	9.50e-33	148	Mus musculus targeted KO-first, conditional ready, lacZ-tagged mutant allele Zc3h12d:tm1a(EUCOMM)Hmgu; transgenic
Mus musculus targeted KO-first, conditional ready, lacZ-tagged mutant allele Rpl4:tm1a(EUCOMM)Hmgu; transgenic	gi|354799188|gb|JN963689.1|	JN963689	100.000	80	0	0	1	80	22794	22873	9.50e-33	148	Mus musculus targeted KO-first, conditional ready, lacZ-tagged mutant allele Rpl4:tm1a(EUCOMM)Hmgu; transgenic
Mus musculus targeted KO-first, conditional ready, lacZ-tagged mutant allele Spc24:tm1a(EUCOMM)Wtsi tm1a(EUCOMM)Hmgu; transgenic	gi|354799187|gb|JN963688.1|	JN963688	100.000	80	0	0	1	80	23437	23516	9.50e-33	148	Mus musculus targeted KO-first, conditional ready, lacZ-tagged mutant allele Spc24:tm1a(EUCOMM)Wtsi tm1a(EUCOMM)Hmgu; transgenic
Mus musculus targeted KO-first, conditional ready, lacZ-tagged mutant allele Vegfc:tm1a(EUCOMM)Hmgu; transgenic	gi|354799186|gb|JN963687.1|	JN963687	100.000	80	0	0	1	80	22932	23011	9.50e-33	148	Mus musculus targeted KO-first, conditional ready, lacZ-tagged mutant allele Vegfc:tm1a(EUCOMM)Hmgu; transgenic
Mus musculus targeted KO-first, conditional ready, lacZ-tagged mutant allele 1700066B19Rik:tm1a(EUCOMM)Wtsi; transgenic	gi|354799181|gb|JN963682.1|	JN963682	100.000	80	0	0	1	80	22958	23037	9.50e-33	148	Mus musculus targeted KO-first, conditional ready, lacZ-tagged mutant allele 1700066B19Rik:tm1a(EUCOMM)Wtsi; transgenic
Mus musculus targeted KO-first, conditional ready, lacZ-tagged mutant allele Serpind1:tm1a(KOMP)Wtsi; transgenic	gi|354799175|gb|JN963676.1|	JN963676	100.000	80	0	0	1	80	23706	23785	9.50e-33	148	Mus musculus targeted KO-first, conditional ready, lacZ-tagged mutant allele Serpind1:tm1a(KOMP)Wtsi; transgenic
Mus musculus targeted KO-first, conditional ready, lacZ-tagged mutant allele Pdyn:tm1a(EUCOMM)Wtsi; transgenic	gi|354799171|gb|JN963672.1|	JN963672	100.000	80	0	0	1	80	24803	24882	9.50e-33	148	Mus musculus targeted KO-first, conditional ready, lacZ-tagged mutant allele Pdyn:tm1a(EUCOMM)Wtsi; transgenic
Mus musculus targeted KO-first, conditional ready, lacZ-tagged mutant allele Aimp1:tm1a(EUCOMM)Wtsi; transgenic	gi|354799162|gb|JN963663.1|	JN963663	100.000	80	0	0	1	80	24834	24913	9.50e-33	148	Mus musculus targeted KO-first, conditional ready, lacZ-tagged mutant allele Aimp1:tm1a(EUCOMM)Wtsi; transgenic
Mus musculus targeted KO-first, conditional ready, lacZ-tagged mutant allele Creb1:tm1a(EUCOMM)Hmgu; transgenic	gi|354799159|gb|JN963660.1|	JN963660	100.000	80	0	0	1	80	23013	23092	9.50e-33	148	Mus musculus targeted KO-first, conditional ready, lacZ-tagged mutant allele Creb1:tm1a(EUCOMM)Hmgu; transgenic
Mus musculus targeted KO-first, conditional ready, lacZ-tagged mutant allele Amph:tm1a(EUCOMM)Hmgu; transgenic	gi|354799153|gb|JN963654.1|	JN963654	100.000	80	0	0	1	80	22769	22848	9.50e-33	148	Mus musculus targeted KO-first, conditional ready, lacZ-tagged mutant allele Amph:tm1a(EUCOMM)Hmgu; transgenic
Mus musculus targeted KO-first, conditional ready, lacZ-tagged mutant allele Pgr15l:tm1a(EUCOMM)Hmgu; transgenic	gi|354799147|gb|JN963648.1|	JN963648	100.000	80	0	0	1	80	23974	24053	9.50e-33	148	Mus musculus targeted KO-first, conditional ready, lacZ-tagged mutant allele Pgr15l:tm1a(EUCOMM)Hmgu; transgenic
Mus musculus targeted KO-first, conditional ready, lacZ-tagged mutant allele G3bp2:tm1a(EUCOMM)Wtsi; transgenic	gi|354799112|gb|JN963613.1|	JN963613	100.000	80	0	0	1	80	24691	24770	9.50e-33	148	Mus musculus targeted KO-first, conditional ready, lacZ-tagged mutant allele G3bp2:tm1a(EUCOMM)Wtsi; transgenic
Mus musculus targeted KO-first, conditional ready, lacZ-tagged mutant allele Gm4952:tm1a(EUCOMM)Hmgu; transgenic	gi|354799106|gb|JN963607.1|	JN963607	100.000	80	0	0	1	80	22872	22951	9.50e-33	148	Mus musculus targeted KO-first, conditional ready, lacZ-tagged mutant allele Gm4952:tm1a(EUCOMM)Hmgu; transgenic
Mus musculus targeted KO-first, conditional ready, lacZ-tagged mutant allele Coro7:tm1a(EUCOMM)Hmgu; transgenic	gi|354799105|gb|JN963606.1|	JN963606	100.000	80	0	0	1	80	22742	22821	9.50e-33	148	Mus musculus targeted KO-first, conditional ready, lacZ-tagged mutant allele Coro7:tm1a(EUCOMM)Hmgu; transgenic
Mus musculus targeted KO-first, conditional ready, lacZ-tagged mutant allele Rnf141:tm1a(EUCOMM)Hmgu; transgenic	gi|354799104|gb|JN963605.1|	JN963605	100.000	80	0	0	1	80	22892	22971	9.50e-33	148	Mus musculus targeted KO-first, conditional ready, lacZ-tagged mutant allele Rnf141:tm1a(EUCOMM)Hmgu; transgenic
Mus musculus targeted KO-first, conditional ready, lacZ-tagged mutant allele Thoc7:tm1a(EUCOMM)Hmgu; transgenic	gi|354799103|gb|JN963604.1|	JN963604	100.000	80	0	0	1	80	23193	23272	9.50e-33	148	Mus musculus targeted KO-first, conditional ready, lacZ-tagged mutant allele Thoc7:tm1a(EUCOMM)Hmgu; transgenic
Mus musculus targeted KO-first, conditional ready, lacZ-tagged mutant allele Plin1:tm1a(EUCOMM)Hmgu; transgenic	gi|354799102|gb|JN963603.1|	JN963603	100.000	80	0	0	1	80	22859	22938	9.50e-33	148	Mus musculus targeted KO-first, conditional ready, lacZ-tagged mutant allele Plin1:tm1a(EUCOMM)Hmgu; transgenic
Mus musculus targeted KO-first, conditional ready, lacZ-tagged mutant allele Copb2:tm1a(EUCOMM)Wtsi; transgenic	gi|354799094|gb|JN963595.1|	JN963595	100.000	80	0	0	1	80	23453	23532	9.50e-33	148	Mus musculus targeted KO-first, conditional ready, lacZ-tagged mutant allele Copb2:tm1a(EUCOMM)Wtsi; transgenic
Mus musculus targeted KO-first, conditional ready, lacZ-tagged mutant allele Mat1a:tm1a(EUCOMM)Wtsi; transgenic	gi|354799090|gb|JN963591.1|	JN963591	100.000	80	0	0	1	80	23601	23680	9.50e-33	148	Mus musculus targeted KO-first, conditional ready, lacZ-tagged mutant allele Mat1a:tm1a(EUCOMM)Wtsi; transgenic
Mus musculus targeted KO-first, conditional ready, lacZ-tagged mutant allele Tmem144:tm1a(EUCOMM)Wtsi; transgenic	gi|354799089|gb|JN963590.1|	JN963590	100.000	80	0	0	1	80	22803	22882	9.50e-33	148	Mus musculus targeted KO-first, conditional ready, lacZ-tagged mutant allele Tmem144:tm1a(EUCOMM)Wtsi; transgenic
Mus musculus targeted KO-first, conditional ready, lacZ-tagged mutant allele AW549877:tm1a(EUCOMM)Wtsi; transgenic	gi|354799086|gb|JN963587.1|	JN963587	100.000	80	0	0	1	80	23838	23917	9.50e-33	148	Mus musculus targeted KO-first, conditional ready, lacZ-tagged mutant allele AW549877:tm1a(EUCOMM)Wtsi; transgenic
Mus musculus targeted KO-first, conditional ready, lacZ-tagged mutant allele Gpi1:tm1a(EUCOMM)Hmgu; transgenic	gi|354799069|gb|JN963570.1|	JN963570	100.000	80	0	0	1	80	23180	23259	9.50e-33	148	Mus musculus targeted KO-first, conditional ready, lacZ-tagged mutant allele Gpi1:tm1a(EUCOMM)Hmgu; transgenic
Mus musculus targeted KO-first, conditional ready, lacZ-tagged mutant allele Hmgxb3:tm1a(EUCOMM)Wtsi; transgenic	gi|354799068|gb|JN963569.1|	JN963569	100.000	80	0	0	1	80	23159	23238	9.50e-33	148	Mus musculus targeted KO-first, conditional ready, lacZ-tagged mutant allele Hmgxb3:tm1a(EUCOMM)Wtsi; transgenic
Mus musculus targeted KO-first, conditional ready, lacZ-tagged mutant allele Zfyve27:tm1a(EUCOMM)Wtsi; transgenic	gi|354799067|gb|JN963568.1|	JN963568	100.000	80	0	0	1	80	22893	22972	9.50e-33	148	Mus musculus targeted KO-first, conditional ready, lacZ-tagged mutant allele Zfyve27:tm1a(EUCOMM)Wtsi; transgenic
Mus musculus targeted KO-first, conditional ready, lacZ-tagged mutant allele 2410018M08Rik:tm1a(EUCOMM)Wtsi; transgenic	gi|354799066|gb|JN963567.1|	JN963567	100.000	80	0	0	1	80	24710	24789	9.50e-33	148	Mus musculus targeted KO-first, conditional ready, lacZ-tagged mutant allele 2410018M08Rik:tm1a(EUCOMM)Wtsi; transgenic
Mus musculus targeted KO-first, conditional ready, lacZ-tagged mutant allele Foxj2:tm1a(EUCOMM)Hmgu; transgenic	gi|354799058|gb|JN963559.1|	JN963559	100.000	80	0	0	1	80	23710	23789	9.50e-33	148	Mus musculus targeted KO-first, conditional ready, lacZ-tagged mutant allele Foxj2:tm1a(EUCOMM)Hmgu; transgenic
Mus musculus targeted KO-first, conditional ready, lacZ-tagged mutant allele Cycs:tm1a(EUCOMM)Hmgu; transgenic	gi|354799022|gb|JN963523.1|	JN963523	100.000	80	0	0	1	80	23912	23991	9.50e-33	148	Mus musculus targeted KO-first, conditional ready, lacZ-tagged mutant allele Cycs:tm1a(EUCOMM)Hmgu; transgenic
Mus musculus targeted KO-first, conditional ready, lacZ-tagged mutant allele Ptprm:tm1a(EUCOMM)Hmgu; transgenic	gi|354799019|gb|JN963520.1|	JN963520	100.000	80	0	0	1	80	22882	22961	9.50e-33	148	Mus musculus targeted KO-first, conditional ready, lacZ-tagged mutant allele Ptprm:tm1a(EUCOMM)Hmgu; transgenic
Mus musculus targeted KO-first, conditional ready, lacZ-tagged mutant allele Arap2:tm1a(EUCOMM)Wtsi; transgenic	gi|354798967|gb|JN963468.1|	JN963468	100.000	80	0	0	1	80	23756	23835	9.50e-33	148	Mus musculus targeted KO-first, conditional ready, lacZ-tagged mutant allele Arap2:tm1a(EUCOMM)Wtsi; transgenic
Mus musculus targeted KO-first, conditional ready, lacZ-tagged mutant allele Cstb:tm1a(EUCOMM)Wtsi; transgenic	gi|354798965|gb|JN963466.1|	JN963466	100.000	80	0	0	1	80	23435	23514	9.50e-33	148	Mus musculus targeted KO-first, conditional ready, lacZ-tagged mutant allele Cstb:tm1a(EUCOMM)Wtsi; transgenic
Mus musculus targeted KO-first, conditional ready, lacZ-tagged mutant allele Pigf:tm1a(KOMP)Wtsi; transgenic	gi|354798900|gb|JN963401.1|	JN963401	100.000	80	0	0	1	80	22793	22872	9.50e-33	148	Mus musculus targeted KO-first, conditional ready, lacZ-tagged mutant allele Pigf:tm1a(KOMP)Wtsi; transgenic
Mus musculus targeted KO-first, conditional ready, lacZ-tagged mutant allele Thbs2:tm1a(KOMP)Wtsi; transgenic	gi|354798899|gb|JN963400.1|	JN963400	100.000	80	0	0	1	80	24900	24979	9.50e-33	148	Mus musculus targeted KO-first, conditional ready, lacZ-tagged mutant allele Thbs2:tm1a(KOMP)Wtsi; transgenic
Mus musculus targeted KO-first, conditional ready, lacZ-tagged mutant allele Sord:tm1a(KOMP)Wtsi; transgenic	gi|354798897|gb|JN963398.1|	JN963398	100.000	80	0	0	1	80	22768	22847	9.50e-33	148	Mus musculus targeted KO-first, conditional ready, lacZ-tagged mutant allele Sord:tm1a(KOMP)Wtsi; transgenic
Mus musculus targeted KO-first, conditional ready, lacZ-tagged mutant allele Ros1:tm1a(KOMP)Wtsi; transgenic	gi|354798896|gb|JN963397.1|	JN963397	100.000	80	0	0	1	80	22782	22861	9.50e-33	148	Mus musculus targeted KO-first, conditional ready, lacZ-tagged mutant allele Ros1:tm1a(KOMP)Wtsi; transgenic
Mus musculus targeted KO-first, conditional ready, lacZ-tagged mutant allele Plk1:tm1a(EUCOMM)Hmgu; transgenic	gi|354798895|gb|JN963396.1|	JN963396	100.000	80	0	0	1	80	22881	22960	9.50e-33	148	Mus musculus targeted KO-first, conditional ready, lacZ-tagged mutant allele Plk1:tm1a(EUCOMM)Hmgu; transgenic
Mus musculus targeted KO-first, conditional ready, lacZ-tagged mutant allele Kcne1:tm1a(EUCOMM)Hmgu; transgenic	gi|354798894|gb|JN963395.1|	JN963395	100.000	80	0	0	1	80	25905	25984	9.50e-33	148	Mus musculus targeted KO-first, conditional ready, lacZ-tagged mutant allele Kcne1:tm1a(EUCOMM)Hmgu; transgenic
Mus musculus targeted KO-first, conditional ready, lacZ-tagged mutant allele Fst:tm1a(KOMP)Wtsi; transgenic	gi|354798893|gb|JN963394.1|	JN963394	100.000	80	0	0	1	80	25069	25148	9.50e-33	148	Mus musculus targeted KO-first, conditional ready, lacZ-tagged mutant allele Fst:tm1a(KOMP)Wtsi; transgenic
Mus musculus targeted KO-first, conditional ready, lacZ-tagged mutant allele Esd:tm1a(KOMP)Wtsi; transgenic	gi|354798892|gb|JN963393.1|	JN963393	100.000	80	0	0	1	80	22890	22969	9.50e-33	148	Mus musculus targeted KO-first, conditional ready, lacZ-tagged mutant allele Esd:tm1a(KOMP)Wtsi; transgenic
Mus musculus targeted KO-first, conditional ready, lacZ-tagged mutant allele Serpinb9c:tm1a(KOMP)Wtsi; transgenic	gi|354798891|gb|JN963392.1|	JN963392	100.000	80	0	0	1	80	22902	22981	9.50e-33	148	Mus musculus targeted KO-first, conditional ready, lacZ-tagged mutant allele Serpinb9c:tm1a(KOMP)Wtsi; transgenic
Mus musculus targeted KO-first, conditional ready, lacZ-tagged mutant allele Csn1s2a:tm1a(EUCOMM)Wtsi; transgenic	gi|354798889|gb|JN963390.1|	JN963390	100.000	80	0	0	1	80	25113	25192	9.50e-33	148	Mus musculus targeted KO-first, conditional ready, lacZ-tagged mutant allele Csn1s2a:tm1a(EUCOMM)Wtsi; transgenic
Mus musculus targeted KO-first, conditional ready, lacZ-tagged mutant allele Defb45:tm1a(EUCOMM)Wtsi; transgenic	gi|354798888|gb|JN963389.1|	JN963389	100.000	80	0	0	1	80	22975	23054	9.50e-33	148	Mus musculus targeted KO-first, conditional ready, lacZ-tagged mutant allele Defb45:tm1a(EUCOMM)Wtsi; transgenic
Mus musculus targeted KO-first, conditional ready, lacZ-tagged mutant allele Defb18:tm1a(KOMP)Wtsi; transgenic	gi|354798887|gb|JN963388.1|	JN963388	100.000	80	0	0	1	80	22980	23059	9.50e-33	148	Mus musculus targeted KO-first, conditional ready, lacZ-tagged mutant allele Defb18:tm1a(KOMP)Wtsi; transgenic
Mus musculus targeted KO-first, conditional ready, lacZ-tagged mutant allele Nlrp2:tm1a(KOMP)Wtsi; transgenic	gi|354798884|gb|JN963385.1|	JN963385	100.000	80	0	0	1	80	24377	24456	9.50e-33	148	Mus musculus targeted KO-first, conditional ready, lacZ-tagged mutant allele Nlrp2:tm1a(KOMP)Wtsi; transgenic
Mus musculus targeted KO-first, conditional ready, lacZ-tagged mutant allele Cerkl:tm1a(KOMP)Wtsi; transgenic	gi|354798883|gb|JN963384.1|	JN963384	100.000	80	0	0	1	80	22909	22988	9.50e-33	148	Mus musculus targeted KO-first, conditional ready, lacZ-tagged mutant allele Cerkl:tm1a(KOMP)Wtsi; transgenic
Mus musculus targeted KO-first, conditional ready, lacZ-tagged mutant allele Gm1332:tm1a(KOMP)Wtsi; transgenic	gi|354798881|gb|JN963382.1|	JN963382	100.000	80	0	0	1	80	25287	25366	9.50e-33	148	Mus musculus targeted KO-first, conditional ready, lacZ-tagged mutant allele Gm1332:tm1a(KOMP)Wtsi; transgenic
Mus musculus targeted KO-first, conditional ready, lacZ-tagged mutant allele Cdh26:tm1a(KOMP)Wtsi; transgenic	gi|354798880|gb|JN963381.1|	JN963381	100.000	80	0	0	1	80	22821	22900	9.50e-33	148	Mus musculus targeted KO-first, conditional ready, lacZ-tagged mutant allele Cdh26:tm1a(KOMP)Wtsi; transgenic
Mus musculus targeted KO-first, conditional ready, lacZ-tagged mutant allele Fam59a:tm1a(EUCOMM)Wtsi; transgenic	gi|354798879|gb|JN963380.1|	JN963380	100.000	80	0	0	1	80	22921	23000	9.50e-33	148	Mus musculus targeted KO-first, conditional ready, lacZ-tagged mutant allele Fam59a:tm1a(EUCOMM)Wtsi; transgenic
Mus musculus targeted KO-first, conditional ready, lacZ-tagged mutant allele Mapk15:tm1a(EUCOMM)Hmgu; transgenic	gi|354798878|gb|JN963379.1|	JN963379	100.000	80	0	0	1	80	24999	25078	9.50e-33	148	Mus musculus targeted KO-first, conditional ready, lacZ-tagged mutant allele Mapk15:tm1a(EUCOMM)Hmgu; transgenic
Mus musculus targeted KO-first, conditional ready, lacZ-tagged mutant allele Fbxl13:tm1a(KOMP)Wtsi; transgenic	gi|354798876|gb|JN963377.1|	JN963377	100.000	80	0	0	1	80	22843	22922	9.50e-33	148	Mus musculus targeted KO-first, conditional ready, lacZ-tagged mutant allele Fbxl13:tm1a(KOMP)Wtsi; transgenic
Mus musculus targeted KO-first, conditional ready, lacZ-tagged mutant allele Tmem198:tm1a(KOMP)Wtsi; transgenic	gi|354798875|gb|JN963376.1|	JN963376	100.000	80	0	0	1	80	24646	24725	9.50e-33	148	Mus musculus targeted KO-first, conditional ready, lacZ-tagged mutant allele Tmem198:tm1a(KOMP)Wtsi; transgenic
Mus musculus targeted KO-first, conditional ready, lacZ-tagged mutant allele Ceacam19:tm1a(KOMP)Wtsi; transgenic	gi|354798874|gb|JN963375.1|	JN963375	100.000	80	0	0	1	80	23072	23151	9.50e-33	148	Mus musculus targeted KO-first, conditional ready, lacZ-tagged mutant allele Ceacam19:tm1a(KOMP)Wtsi; transgenic
Mus musculus targeted KO-first, conditional ready, lacZ-tagged mutant allele Unk:tm1a(KOMP)Wtsi; transgenic	gi|354798873|gb|JN963374.1|	JN963374	100.000	80	0	0	1	80	23131	23210	9.50e-33	148	Mus musculus targeted KO-first, conditional ready, lacZ-tagged mutant allele Unk:tm1a(KOMP)Wtsi; transgenic
Mus musculus targeted KO-first, conditional ready, lacZ-tagged mutant allele 5430435G22Rik:tm1a(KOMP)Wtsi; transgenic	gi|354798872|gb|JN963373.1|	JN963373	100.000	80	0	0	1	80	23585	23664	9.50e-33	148	Mus musculus targeted KO-first, conditional ready, lacZ-tagged mutant allele 5430435G22Rik:tm1a(KOMP)Wtsi; transgenic
Mus musculus targeted KO-first, conditional ready, lacZ-tagged mutant allele Npsr1:tm1a(KOMP)Wtsi; transgenic	gi|354798871|gb|JN963372.1|	JN963372	100.000	80	0	0	1	80	22967	23046	9.50e-33	148	Mus musculus targeted KO-first, conditional ready, lacZ-tagged mutant allele Npsr1:tm1a(KOMP)Wtsi; transgenic
Mus musculus targeted KO-first, conditional ready, lacZ-tagged mutant allele Pgbd1:tm1a(KOMP)Wtsi; transgenic	gi|354798869|gb|JN963370.1|	JN963370	100.000	80	0	0	1	80	22965	23044	9.50e-33	148	Mus musculus targeted KO-first, conditional ready, lacZ-tagged mutant allele Pgbd1:tm1a(KOMP)Wtsi; transgenic
Mus musculus targeted KO-first, conditional ready, lacZ-tagged mutant allele Pex6:tm1a(EUCOMM)Wtsi; transgenic	gi|354798867|gb|JN963368.1|	JN963368	100.000	80	0	0	1	80	23334	23413	9.50e-33	148	Mus musculus targeted KO-first, conditional ready, lacZ-tagged mutant allele Pex6:tm1a(EUCOMM)Wtsi; transgenic
Mus musculus targeted KO-first, conditional ready, lacZ-tagged mutant allele BC017647:tm2a(KOMP)Wtsi; transgenic	gi|354798866|gb|JN963367.1|	JN963367	100.000	80	0	0	1	80	22895	22974	9.50e-33	148	Mus musculus targeted KO-first, conditional ready, lacZ-tagged mutant allele BC017647:tm2a(KOMP)Wtsi; transgenic
Mus musculus targeted KO-first, conditional ready, lacZ-tagged mutant allele Prok1:tm1a(KOMP)Wtsi; transgenic	gi|354798865|gb|JN963366.1|	JN963366	100.000	80	0	0	1	80	24300	24379	9.50e-33	148	Mus musculus targeted KO-first, conditional ready, lacZ-tagged mutant allele Prok1:tm1a(KOMP)Wtsi; transgenic
Mus musculus targeted KO-first, conditional ready, lacZ-tagged mutant allele Arid5b:tm1a(KOMP)Wtsi; transgenic	gi|354798864|gb|JN963365.1|	JN963365	100.000	80	0	0	1	80	22849	22928	9.50e-33	148	Mus musculus targeted KO-first, conditional ready, lacZ-tagged mutant allele Arid5b:tm1a(KOMP)Wtsi; transgenic
Mus musculus targeted KO-first, conditional ready, lacZ-tagged mutant allele Cblb:tm1a(KOMP)Wtsi; transgenic	gi|354798863|gb|JN963364.1|	JN963364	100.000	80	0	0	1	80	22859	22938	9.50e-33	148	Mus musculus targeted KO-first, conditional ready, lacZ-tagged mutant allele Cblb:tm1a(KOMP)Wtsi; transgenic
Mus musculus targeted KO-first, conditional ready, lacZ-tagged mutant allele Agxt2:tm1a(KOMP)Wtsi; transgenic	gi|354798862|gb|JN963363.1|	JN963363	100.000	80	0	0	1	80	23437	23516	9.50e-33	148	Mus musculus targeted KO-first, conditional ready, lacZ-tagged mutant allele Agxt2:tm1a(KOMP)Wtsi; transgenic
Mus musculus targeted KO-first, conditional ready, lacZ-tagged mutant allele Frs3:tm1a(EUCOMM)Wtsi; transgenic	gi|354798860|gb|JN963361.1|	JN963361	100.000	80	0	0	1	80	22904	22983	9.50e-33	148	Mus musculus targeted KO-first, conditional ready, lacZ-tagged mutant allele Frs3:tm1a(EUCOMM)Wtsi; transgenic
Mus musculus targeted KO-first, conditional ready, lacZ-tagged mutant allele Dusp15:tm1a(KOMP)Wtsi; transgenic	gi|354798859|gb|JN963360.1|	JN963360	100.000	80	0	0	1	80	22800	22879	9.50e-33	148	Mus musculus targeted KO-first, conditional ready, lacZ-tagged mutant allele Dusp15:tm1a(KOMP)Wtsi; transgenic
Mus musculus targeted KO-first, conditional ready, lacZ-tagged mutant allele Zfp109:tm1a(KOMP)Wtsi; transgenic	gi|354798858|gb|JN963359.1|	JN963359	100.000	80	0	0	1	80	25117	25196	9.50e-33	148	Mus musculus targeted KO-first, conditional ready, lacZ-tagged mutant allele Zfp109:tm1a(KOMP)Wtsi; transgenic
Mus musculus targeted KO-first, conditional ready, lacZ-tagged mutant allele Rnf20:tm1a(EUCOMM)Wtsi; transgenic	gi|354798856|gb|JN963357.1|	JN963357	100.000	80	0	0	1	80	23694	23773	9.50e-33	148	Mus musculus targeted KO-first, conditional ready, lacZ-tagged mutant allele Rnf20:tm1a(EUCOMM)Wtsi; transgenic
Mus musculus targeted KO-first, conditional ready, lacZ-tagged mutant allele Bola3:tm1a(EUCOMM)Wtsi; transgenic	gi|354798855|gb|JN963356.1|	JN963356	100.000	80	0	0	1	80	22772	22851	9.50e-33	148	Mus musculus targeted KO-first, conditional ready, lacZ-tagged mutant allele Bola3:tm1a(EUCOMM)Wtsi; transgenic
Mus musculus targeted KO-first, conditional ready, lacZ-tagged mutant allele Dpcd:tm1a(EUCOMM)Wtsi; transgenic	gi|354798854|gb|JN963355.1|	JN963355	100.000	80	0	0	1	80	23391	23470	9.50e-33	148	Mus musculus targeted KO-first, conditional ready, lacZ-tagged mutant allele Dpcd:tm1a(EUCOMM)Wtsi; transgenic
Mus musculus targeted KO-first, conditional ready, lacZ-tagged mutant allele Asap2:tm1a(EUCOMM)Hmgu; transgenic	gi|354798853|gb|JN963354.1|	JN963354	100.000	80	0	0	1	80	22806	22885	9.50e-33	148	Mus musculus targeted KO-first, conditional ready, lacZ-tagged mutant allele Asap2:tm1a(EUCOMM)Hmgu; transgenic
Mus musculus targeted KO-first, conditional ready, lacZ-tagged mutant allele Rsph9:tm1a(EUCOMM)Wtsi; transgenic	gi|354798851|gb|JN963352.1|	JN963352	100.000	80	0	0	1	80	22991	23070	9.50e-33	148	Mus musculus targeted KO-first, conditional ready, lacZ-tagged mutant allele Rsph9:tm1a(EUCOMM)Wtsi; transgenic
Mus musculus targeted KO-first, conditional ready, lacZ-tagged mutant allele 1700019G17Rik:tm1a(EUCOMM)Wtsi; transgenic	gi|354798850|gb|JN963351.1|	JN963351	100.000	80	0	0	1	80	24489	24568	9.50e-33	148	Mus musculus targeted KO-first, conditional ready, lacZ-tagged mutant allele 1700019G17Rik:tm1a(EUCOMM)Wtsi; transgenic
Mus musculus targeted KO-first, conditional ready, lacZ-tagged mutant allele 1700006E09Rik:tm1a(KOMP)Wtsi; transgenic	gi|354798849|gb|JN963350.1|	JN963350	100.000	80	0	0	1	80	22857	22936	9.50e-33	148	Mus musculus targeted KO-first, conditional ready, lacZ-tagged mutant allele 1700006E09Rik:tm1a(KOMP)Wtsi; transgenic
Mus musculus targeted KO-first, conditional ready, lacZ-tagged mutant allele Fam164b:tm1a(KOMP)Wtsi; transgenic	gi|354798848|gb|JN963349.1|	JN963349	100.000	80	0	0	1	80	22935	23014	9.50e-33	148	Mus musculus targeted KO-first, conditional ready, lacZ-tagged mutant allele Fam164b:tm1a(KOMP)Wtsi; transgenic
Mus musculus targeted KO-first, conditional ready, lacZ-tagged mutant allele Mmd2:tm1a(KOMP)Wtsi; transgenic	gi|354798847|gb|JN963348.1|	JN963348	100.000	80	0	0	1	80	23372	23451	9.50e-33	148	Mus musculus targeted KO-first, conditional ready, lacZ-tagged mutant allele Mmd2:tm1a(KOMP)Wtsi; transgenic
Mus musculus targeted KO-first, conditional ready, lacZ-tagged mutant allele Fam46c:tm1a(KOMP)Wtsi; transgenic	gi|354798846|gb|JN963347.1|	JN963347	100.000	80	0	0	1	80	24040	24119	9.50e-33	148	Mus musculus targeted KO-first, conditional ready, lacZ-tagged mutant allele Fam46c:tm1a(KOMP)Wtsi; transgenic
Mus musculus targeted KO-first, conditional ready, lacZ-tagged mutant allele 3110082I17Rik:tm1a(EUCOMM)Wtsi; transgenic	gi|354798845|gb|JN963346.1|	JN963346	100.000	80	0	0	1	80	23121	23200	9.50e-33	148	Mus musculus targeted KO-first, conditional ready, lacZ-tagged mutant allele 3110082I17Rik:tm1a(EUCOMM)Wtsi; transgenic
Mus musculus targeted KO-first, conditional ready, lacZ-tagged mutant allele Tppp:tm1a(EUCOMM)Wtsi; transgenic	gi|354798844|gb|JN963345.1|	JN963345	100.000	80	0	0	1	80	23021	23100	9.50e-33	148	Mus musculus targeted KO-first, conditional ready, lacZ-tagged mutant allele Tppp:tm1a(EUCOMM)Wtsi; transgenic
Mus musculus targeted KO-first, conditional ready, lacZ-tagged mutant allele Dis3:tm1a(EUCOMM)Hmgu; transgenic	gi|354798843|gb|JN963344.1|	JN963344	100.000	80	0	0	1	80	23817	23896	9.50e-33	148	Mus musculus targeted KO-first, conditional ready, lacZ-tagged mutant allele Dis3:tm1a(EUCOMM)Hmgu; transgenic
Mus musculus targeted KO-first, conditional ready, lacZ-tagged mutant allele Slc16a10:tm1a(KOMP)Wtsi; transgenic	gi|354798842|gb|JN963343.1|	JN963343	100.000	80	0	0	1	80	23170	23249	9.50e-33	148	Mus musculus targeted KO-first, conditional ready, lacZ-tagged mutant allele Slc16a10:tm1a(KOMP)Wtsi; transgenic
Mus musculus targeted KO-first, conditional ready, lacZ-tagged mutant allele Wdr44:tm1a(EUCOMM)Hmgu; transgenic	gi|354798841|gb|JN963342.1|	JN963342	100.000	80	0	0	1	80	23429	23508	9.50e-33	148	Mus musculus targeted KO-first, conditional ready, lacZ-tagged mutant allele Wdr44:tm1a(EUCOMM)Hmgu; transgenic
Mus musculus targeted KO-first, conditional ready, lacZ-tagged mutant allele 1700023E05Rik:tm1a(KOMP)Wtsi; transgenic	gi|354798839|gb|JN963340.1|	JN963340	100.000	80	0	0	1	80	22794	22873	9.50e-33	148	Mus musculus targeted KO-first, conditional ready, lacZ-tagged mutant allele 1700023E05Rik:tm1a(KOMP)Wtsi; transgenic
Mus musculus targeted KO-first, conditional ready, lacZ-tagged mutant allele Cdc5l:tm1a(KOMP)Wtsi; transgenic	gi|354798838|gb|JN963339.1|	JN963339	100.000	80	0	0	1	80	23559	23638	9.50e-33	148	Mus musculus targeted KO-first, conditional ready, lacZ-tagged mutant allele Cdc5l:tm1a(KOMP)Wtsi; transgenic
Mus musculus targeted KO-first, conditional ready, lacZ-tagged mutant allele Clec12b:tm1a(EUCOMM)Wtsi; transgenic	gi|354798837|gb|JN963338.1|	JN963338	100.000	80	0	0	1	80	23928	24007	9.50e-33	148	Mus musculus targeted KO-first, conditional ready, lacZ-tagged mutant allele Clec12b:tm1a(EUCOMM)Wtsi; transgenic
Mus musculus targeted KO-first, conditional ready, lacZ-tagged mutant allele Clic5:tm1a(EUCOMM)Wtsi; transgenic	gi|354798836|gb|JN963337.1|	JN963337	100.000	80	0	0	1	80	22857	22936	9.50e-33	148	Mus musculus targeted KO-first, conditional ready, lacZ-tagged mutant allele Clic5:tm1a(EUCOMM)Wtsi; transgenic
Mus musculus targeted KO-first, conditional ready, lacZ-tagged mutant allele Gtpbp4:tm1a(EUCOMM)Wtsi; transgenic	gi|354798835|gb|JN963336.1|	JN963336	100.000	80	0	0	1	80	23076	23155	9.50e-33	148	Mus musculus targeted KO-first, conditional ready, lacZ-tagged mutant allele Gtpbp4:tm1a(EUCOMM)Wtsi; transgenic
Mus musculus targeted KO-first, conditional ready, lacZ-tagged mutant allele Srpx2:tm1a(EUCOMM)Wtsi; transgenic	gi|354798832|gb|JN963333.1|	JN963333	100.000	80	0	0	1	80	23236	23315	9.50e-33	148	Mus musculus targeted KO-first, conditional ready, lacZ-tagged mutant allele Srpx2:tm1a(EUCOMM)Wtsi; transgenic
Mus musculus targeted KO-first, conditional ready, lacZ-tagged mutant allele 2810002N01Rik:tm1a(EUCOMM)Hmgu; transgenic	gi|354798830|gb|JN963331.1|	JN963331	100.000	80	0	0	1	80	24514	24593	9.50e-33	148	Mus musculus targeted KO-first, conditional ready, lacZ-tagged mutant allele 2810002N01Rik:tm1a(EUCOMM)Hmgu; transgenic
Mus musculus targeted KO-first, conditional ready, lacZ-tagged mutant allele Nsmce4a:tm1a(EUCOMM)Hmgu; transgenic	gi|354798829|gb|JN963330.1|	JN963330	100.000	80	0	0	1	80	25519	25598	9.50e-33	148	Mus musculus targeted KO-first, conditional ready, lacZ-tagged mutant allele Nsmce4a:tm1a(EUCOMM)Hmgu; transgenic
Mus musculus targeted KO-first, conditional ready, lacZ-tagged mutant allele Stx17:tm1a(KOMP)Wtsi; transgenic	gi|354798828|gb|JN963329.1|	JN963329	100.000	80	0	0	1	80	22981	23060	9.50e-33	148	Mus musculus targeted KO-first, conditional ready, lacZ-tagged mutant allele Stx17:tm1a(KOMP)Wtsi; transgenic
Mus musculus targeted KO-first, conditional ready, lacZ-tagged mutant allele Mtap:tm1a(KOMP)Wtsi; transgenic	gi|354798825|gb|JN963326.1|	JN963326	100.000	80	0	0	1	80	22860	22939	9.50e-33	148	Mus musculus targeted KO-first, conditional ready, lacZ-tagged mutant allele Mtap:tm1a(KOMP)Wtsi; transgenic
Mus musculus targeted KO-first, conditional ready, lacZ-tagged mutant allele Mfsd1:tm1a(KOMP)Wtsi; transgenic	gi|354798824|gb|JN963325.1|	JN963325	100.000	80	0	0	1	80	22833	22912	9.50e-33	148	Mus musculus targeted KO-first, conditional ready, lacZ-tagged mutant allele Mfsd1:tm1a(KOMP)Wtsi; transgenic
Mus musculus targeted KO-first, conditional ready, lacZ-tagged mutant allele Spc25:tm1a(EUCOMM)Wtsi; transgenic	gi|354798823|gb|JN963324.1|	JN963324	100.000	80	0	0	1	80	25659	25738	9.50e-33	148	Mus musculus targeted KO-first, conditional ready, lacZ-tagged mutant allele Spc25:tm1a(EUCOMM)Wtsi; transgenic
Mus musculus targeted KO-first, conditional ready, lacZ-tagged mutant allele Lce3b:tm1a(KOMP)Wtsi; transgenic	gi|354798822|gb|JN963323.1|	JN963323	100.000	80	0	0	1	80	23220	23299	9.50e-33	148	Mus musculus targeted KO-first, conditional ready, lacZ-tagged mutant allele Lce3b:tm1a(KOMP)Wtsi; transgenic
Mus musculus targeted KO-first, conditional ready, lacZ-tagged mutant allele Isoc1:tm1a(KOMP)Wtsi; transgenic	gi|354798821|gb|JN963322.1|	JN963322	100.000	80	0	0	1	80	23334	23413	9.50e-33	148	Mus musculus targeted KO-first, conditional ready, lacZ-tagged mutant allele Isoc1:tm1a(KOMP)Wtsi; transgenic
Mus musculus targeted KO-first, conditional ready, lacZ-tagged mutant allele 1110037F02Rik:tm1a(KOMP)Wtsi; transgenic	gi|354798820|gb|JN963321.1|	JN963321	100.000	80	0	0	1	80	22893	22972	9.50e-33	148	Mus musculus targeted KO-first, conditional ready, lacZ-tagged mutant allele 1110037F02Rik:tm1a(KOMP)Wtsi; transgenic
Mus musculus targeted KO-first, conditional ready, lacZ-tagged mutant allele Pde4dip:tm1a(KOMP)Wtsi; transgenic	gi|354798819|gb|JN963320.1|	JN963320	100.000	80	0	0	1	80	23123	23202	9.50e-33	148	Mus musculus targeted KO-first, conditional ready, lacZ-tagged mutant allele Pde4dip:tm1a(KOMP)Wtsi; transgenic
Mus musculus targeted KO-first, conditional ready, lacZ-tagged mutant allele Mov10l1:tm1a(KOMP)Wtsi; transgenic	gi|354798817|gb|JN963318.1|	JN963318	100.000	80	0	0	1	80	22948	23027	9.50e-33	148	Mus musculus targeted KO-first, conditional ready, lacZ-tagged mutant allele Mov10l1:tm1a(KOMP)Wtsi; transgenic
Mus musculus targeted KO-first, conditional ready, lacZ-tagged mutant allele Gcat:tm1a(EUCOMM)Wtsi; transgenic	gi|354798815|gb|JN963316.1|	JN963316	100.000	80	0	0	1	80	22971	23050	9.50e-33	148	Mus musculus targeted KO-first, conditional ready, lacZ-tagged mutant allele Gcat:tm1a(EUCOMM)Wtsi; transgenic
Mus musculus targeted KO-first, conditional ready, lacZ-tagged mutant allele Cacna2d3:tm1a(KOMP)Wtsi; transgenic	gi|354798813|gb|JN963314.1|	JN963314	100.000	80	0	0	1	80	22965	23044	9.50e-33	148	Mus musculus targeted KO-first, conditional ready, lacZ-tagged mutant allele Cacna2d3:tm1a(KOMP)Wtsi; transgenic
Mus musculus targeted KO-first, conditional ready, lacZ-tagged mutant allele Krt31:tm1a(KOMP)Wtsi; transgenic	gi|354798811|gb|JN963312.1|	JN963312	100.000	80	0	0	1	80	23527	23606	9.50e-33	148	Mus musculus targeted KO-first, conditional ready, lacZ-tagged mutant allele Krt31:tm1a(KOMP)Wtsi; transgenic
Mus musculus targeted KO-first, conditional ready, lacZ-tagged mutant allele Cask:tm1a(EUCOMM)Hmgu; transgenic	gi|354798810|gb|JN963311.1|	JN963311	100.000	80	0	0	1	80	22838	22917	9.50e-33	148	Mus musculus targeted KO-first, conditional ready, lacZ-tagged mutant allele Cask:tm1a(EUCOMM)Hmgu; transgenic
Mus musculus targeted KO-first, conditional ready, lacZ-tagged mutant allele Ddx56:tm1a(EUCOMM)Wtsi; transgenic	gi|354798809|gb|JN963310.1|	JN963310	100.000	80	0	0	1	80	23091	23170	9.50e-33	148	Mus musculus targeted KO-first, conditional ready, lacZ-tagged mutant allele Ddx56:tm1a(EUCOMM)Wtsi; transgenic
Mus musculus targeted KO-first, conditional ready, lacZ-tagged mutant allele D18Ertd653e:tm1a(EUCOMM)Wtsi; transgenic	gi|354798808|gb|JN963309.1|	JN963309	100.000	80	0	0	1	80	22874	22953	9.50e-33	148	Mus musculus targeted KO-first, conditional ready, lacZ-tagged mutant allele D18Ertd653e:tm1a(EUCOMM)Wtsi; transgenic
Mus musculus targeted KO-first, conditional ready, lacZ-tagged mutant allele Psen1:tm2a(EUCOMM)Wtsi; transgenic	gi|354798807|gb|JN963308.1|	JN963308	100.000	80	0	0	1	80	22870	22949	9.50e-33	148	Mus musculus targeted KO-first, conditional ready, lacZ-tagged mutant allele Psen1:tm2a(EUCOMM)Wtsi; transgenic
Mus musculus targeted KO-first, conditional ready, lacZ-tagged mutant allele Pole2:tm1a(KOMP)Wtsi; transgenic	gi|354798806|gb|JN963307.1|	JN963307	100.000	80	0	0	1	80	24221	24300	9.50e-33	148	Mus musculus targeted KO-first, conditional ready, lacZ-tagged mutant allele Pole2:tm1a(KOMP)Wtsi; transgenic
Mus musculus targeted KO-first, conditional ready, lacZ-tagged mutant allele Rrh:tm1a(KOMP)Wtsi; transgenic	gi|354798804|gb|JN963305.1|	JN963305	100.000	80	0	0	1	80	22766	22845	9.50e-33	148	Mus musculus targeted KO-first, conditional ready, lacZ-tagged mutant allele Rrh:tm1a(KOMP)Wtsi; transgenic
Mus musculus targeted KO-first, conditional ready, lacZ-tagged mutant allele Exoc4:tm3a(KOMP)Wtsi; transgenic	gi|354798803|gb|JN963304.1|	JN963304	100.000	80	0	0	1	80	22907	22986	9.50e-33	148	Mus musculus targeted KO-first, conditional ready, lacZ-tagged mutant allele Exoc4:tm3a(KOMP)Wtsi; transgenic
Mus musculus targeted KO-first, conditional ready, lacZ-tagged mutant allele Faf1:tm1a(KOMP)Wtsi; transgenic	gi|354798802|gb|JN963303.1|	JN963303	100.000	80	0	0	1	80	22801	22880	9.50e-33	148	Mus musculus targeted KO-first, conditional ready, lacZ-tagged mutant allele Faf1:tm1a(KOMP)Wtsi; transgenic
Mus musculus targeted KO-first, conditional ready, lacZ-tagged mutant allele Ralbp1:tm2a(EUCOMM)Wtsi; transgenic	gi|354798801|gb|JN963302.1|	JN963302	100.000	80	0	0	1	80	23113	23192	9.50e-33	148	Mus musculus targeted KO-first, conditional ready, lacZ-tagged mutant allele Ralbp1:tm2a(EUCOMM)Wtsi; transgenic
Mus musculus targeted KO-first, conditional ready, lacZ-tagged mutant allele Neurod4:tm1a(EUCOMM)Wtsi; transgenic	gi|354798800|gb|JN963301.1|	JN963301	100.000	80	0	0	1	80	23508	23587	9.50e-33	148	Mus musculus targeted KO-first, conditional ready, lacZ-tagged mutant allele Neurod4:tm1a(EUCOMM)Wtsi; transgenic
Mus musculus targeted KO-first, conditional ready, lacZ-tagged mutant allele Ss18:tm1a(EUCOMM)Wtsi; transgenic	gi|354798798|gb|JN963299.1|	JN963299	100.000	80	0	0	1	80	22847	22926	9.50e-33	148	Mus musculus targeted KO-first, conditional ready, lacZ-tagged mutant allele Ss18:tm1a(EUCOMM)Wtsi; transgenic
Mus musculus targeted KO-first, conditional ready, lacZ-tagged mutant allele Ppp3r1:tm1a(EUCOMM)Wtsi; transgenic	gi|354798797|gb|JN963298.1|	JN963298	100.000	80	0	0	1	80	24553	24632	9.50e-33	148	Mus musculus targeted KO-first, conditional ready, lacZ-tagged mutant allele Ppp3r1:tm1a(EUCOMM)Wtsi; transgenic
Mus musculus targeted KO-first, conditional ready, lacZ-tagged mutant allele Prl5a1:tm1a(KOMP)Wtsi; transgenic	gi|354798796|gb|JN963297.1|	JN963297	100.000	80	0	0	1	80	22930	23009	9.50e-33	148	Mus musculus targeted KO-first, conditional ready, lacZ-tagged mutant allele Prl5a1:tm1a(KOMP)Wtsi; transgenic
Mus musculus targeted KO-first, conditional ready, lacZ-tagged mutant allele Etfa:tm1a(KOMP)Wtsi; transgenic	gi|354798795|gb|JN963296.1|	JN963296	100.000	80	0	0	1	80	22876	22955	9.50e-33	148	Mus musculus targeted KO-first, conditional ready, lacZ-tagged mutant allele Etfa:tm1a(KOMP)Wtsi; transgenic
Mus musculus targeted KO-first, conditional ready, lacZ-tagged mutant allele Sycp1:tm1a(EUCOMM)Wtsi; transgenic	gi|354798794|gb|JN963295.1|	JN963295	100.000	80	0	0	1	80	22864	22943	9.50e-33	148	Mus musculus targeted KO-first, conditional ready, lacZ-tagged mutant allele Sycp1:tm1a(EUCOMM)Wtsi; transgenic
Mus musculus targeted KO-first, conditional ready, lacZ-tagged mutant allele Ctnnd1:tm1a(EUCOMM)Wtsi; transgenic	gi|354798793|gb|JN963294.1|	JN963294	100.000	80	0	0	1	80	22937	23016	9.50e-33	148	Mus musculus targeted KO-first, conditional ready, lacZ-tagged mutant allele Ctnnd1:tm1a(EUCOMM)Wtsi; transgenic
Mus musculus targeted KO-first, conditional ready, lacZ-tagged mutant allele Epb4.1l1:tm1a(EUCOMM)Wtsi; transgenic	gi|354798792|gb|JN963293.1|	JN963293	100.000	80	0	0	1	80	23343	23422	9.50e-33	148	Mus musculus targeted KO-first, conditional ready, lacZ-tagged mutant allele Epb4.1l1:tm1a(EUCOMM)Wtsi; transgenic
Mus musculus targeted KO-first, conditional ready, lacZ-tagged mutant allele Nmt1:tm1a(KOMP)Wtsi; transgenic	gi|354798791|gb|JN963292.1|	JN963292	100.000	80	0	0	1	80	22922	23001	9.50e-33	148	Mus musculus targeted KO-first, conditional ready, lacZ-tagged mutant allele Nmt1:tm1a(KOMP)Wtsi; transgenic
Mus musculus targeted KO-first, conditional ready, lacZ-tagged mutant allele Gja8:tm1a(EUCOMM)Hmgu; transgenic	gi|354798789|gb|JN963290.1|	JN963290	100.000	80	0	0	1	80	24141	24220	9.50e-33	148	Mus musculus targeted KO-first, conditional ready, lacZ-tagged mutant allele Gja8:tm1a(EUCOMM)Hmgu; transgenic
Mus musculus targeted KO-first, conditional ready, lacZ-tagged mutant allele Gem:tm1a(KOMP)Wtsi; transgenic	gi|354798788|gb|JN963289.1|	JN963289	100.000	80	0	0	1	80	22936	23015	9.50e-33	148	Mus musculus targeted KO-first, conditional ready, lacZ-tagged mutant allele Gem:tm1a(KOMP)Wtsi; transgenic
Mus musculus targeted KO-first, conditional ready, lacZ-tagged mutant allele Rab23:tm1a(EUCOMM)Wtsi; transgenic	gi|354798787|gb|JN963288.1|	JN963288	100.000	80	0	0	1	80	22827	22906	9.50e-33	148	Mus musculus targeted KO-first, conditional ready, lacZ-tagged mutant allele Rab23:tm1a(EUCOMM)Wtsi; transgenic
Mus musculus targeted KO-first, conditional ready, lacZ-tagged mutant allele Ryr3:tm1a(EUCOMM)Hmgu; transgenic	gi|354798786|gb|JN963287.1|	JN963287	100.000	80	0	0	1	80	22837	22916	9.50e-33	148	Mus musculus targeted KO-first, conditional ready, lacZ-tagged mutant allele Ryr3:tm1a(EUCOMM)Hmgu; transgenic
Mus musculus targeted KO-first, conditional ready, lacZ-tagged mutant allele Adcy4:tm1a(KOMP)Wtsi; transgenic	gi|354798782|gb|JN963283.1|	JN963283	100.000	80	0	0	1	80	23703	23782	9.50e-33	148	Mus musculus targeted KO-first, conditional ready, lacZ-tagged mutant allele Adcy4:tm1a(KOMP)Wtsi; transgenic
Mus musculus targeted KO-first, conditional ready, lacZ-tagged mutant allele Syt3:tm1a(EUCOMM)Wtsi; transgenic	gi|354798781|gb|JN963282.1|	JN963282	100.000	80	0	0	1	80	23199	23278	9.50e-33	148	Mus musculus targeted KO-first, conditional ready, lacZ-tagged mutant allele Syt3:tm1a(EUCOMM)Wtsi; transgenic
Mus musculus targeted KO-first, conditional ready, lacZ-tagged mutant allele Fgf8:tm1a(KOMP)Wtsi; transgenic	gi|354798779|gb|JN963280.1|	JN963280	100.000	80	0	0	1	80	23002	23081	9.50e-33	148	Mus musculus targeted KO-first, conditional ready, lacZ-tagged mutant allele Fgf8:tm1a(KOMP)Wtsi; transgenic
Mus musculus targeted KO-first, conditional ready, lacZ-tagged mutant allele Acan:tm1a(EUCOMM)Hmgu; transgenic	gi|354798778|gb|JN963279.1|	JN963279	100.000	80	0	0	1	80	22933	23012	9.50e-33	148	Mus musculus targeted KO-first, conditional ready, lacZ-tagged mutant allele Acan:tm1a(EUCOMM)Hmgu; transgenic
Mus musculus targeted KO-first, conditional ready, lacZ-tagged mutant allele Ltbp2:tm1a(KOMP)Wtsi; transgenic	gi|354798774|gb|JN963275.1|	JN963275	100.000	80	0	0	1	80	23013	23092	9.50e-33	148	Mus musculus targeted KO-first, conditional ready, lacZ-tagged mutant allele Ltbp2:tm1a(KOMP)Wtsi; transgenic
Mus musculus targeted KO-first, conditional ready, lacZ-tagged mutant allele Arf5:tm1a(KOMP)Wtsi; transgenic	gi|354798770|gb|JN963271.1|	JN963271	100.000	80	0	0	1	80	23536	23615	9.50e-33	148	Mus musculus targeted KO-first, conditional ready, lacZ-tagged mutant allele Arf5:tm1a(KOMP)Wtsi; transgenic
Mus musculus targeted KO-first, conditional ready, lacZ-tagged mutant allele Zfp41:tm1a(KOMP)Wtsi; transgenic	gi|354798765|gb|JN963266.1|	JN963266	100.000	80	0	0	1	80	24385	24464	9.50e-33	148	Mus musculus targeted KO-first, conditional ready, lacZ-tagged mutant allele Zfp41:tm1a(KOMP)Wtsi; transgenic
Mus musculus targeted KO-first, conditional ready, lacZ-tagged mutant allele Zscan2:tm2a(KOMP)Wtsi; transgenic	gi|354798762|gb|JN963263.1|;gi|354798763|gb|JN963264.1|	JN963263	100.000	80	0	0	1	80	24265	24344	9.50e-33	148	Mus musculus targeted KO-first, conditional ready, lacZ-tagged mutant allele Zscan2:tm2a(KOMP)Wtsi; transgenic
Mus musculus targeted KO-first, conditional ready, lacZ-tagged mutant allele Zfp11:tm1a(EUCOMM)Wtsi; transgenic	gi|354798760|gb|JN963261.1|	JN963261	100.000	80	0	0	1	80	24957	25036	9.50e-33	148	Mus musculus targeted KO-first, conditional ready, lacZ-tagged mutant allele Zfp11:tm1a(EUCOMM)Wtsi; transgenic
Mus musculus targeted KO-first, conditional ready, lacZ-tagged mutant allele Uck1:tm1a(KOMP)Wtsi; transgenic	gi|354798758|gb|JN963259.1|	JN963259	100.000	80	0	0	1	80	23352	23431	9.50e-33	148	Mus musculus targeted KO-first, conditional ready, lacZ-tagged mutant allele Uck1:tm1a(KOMP)Wtsi; transgenic
Mus musculus targeted KO-first, conditional ready, lacZ-tagged mutant allele Ugt2b5:tm1a(KOMP)Wtsi; transgenic	gi|354798756|gb|JN963257.1|	JN963257	100.000	80	0	0	1	80	22936	23015	9.50e-33	148	Mus musculus targeted KO-first, conditional ready, lacZ-tagged mutant allele Ugt2b5:tm1a(KOMP)Wtsi; transgenic
Mus musculus targeted KO-first, conditional ready, lacZ-tagged mutant allele Ucp1:tm1a(EUCOMM)Hmgu; transgenic	gi|354798755|gb|JN963256.1|	JN963256	100.000	80	0	0	1	80	22917	22996	9.50e-33	148	Mus musculus targeted KO-first, conditional ready, lacZ-tagged mutant allele Ucp1:tm1a(EUCOMM)Hmgu; transgenic
Mus musculus targeted KO-first, conditional ready, lacZ-tagged mutant allele U2af1:tm1a(EUCOMM)Hmgu; transgenic	gi|354798754|gb|JN963255.1|	JN963255	100.000	80	0	0	1	80	22828	22907	9.50e-33	148	Mus musculus targeted KO-first, conditional ready, lacZ-tagged mutant allele U2af1:tm1a(EUCOMM)Hmgu; transgenic
Mus musculus targeted KO-first, conditional ready, lacZ-tagged mutant allele Tuba1a:tm1a(EUCOMM)Wtsi; transgenic	gi|354798753|gb|JN963254.1|	JN963254	100.000	80	0	0	1	80	24468	24547	9.50e-33	148	Mus musculus targeted KO-first, conditional ready, lacZ-tagged mutant allele Tuba1a:tm1a(EUCOMM)Wtsi; transgenic
Mus musculus targeted KO-first, conditional ready, lacZ-tagged mutant allele Tpo:tm2a(KOMP)Wtsi; transgenic	gi|354798751|gb|JN963252.1|	JN963252	100.000	80	0	0	1	80	22839	22918	9.50e-33	148	Mus musculus targeted KO-first, conditional ready, lacZ-tagged mutant allele Tpo:tm2a(KOMP)Wtsi; transgenic
Mus musculus targeted KO-first, conditional ready, lacZ-tagged mutant allele Tpi1:tm1a(EUCOMM)Wtsi; transgenic	gi|354798750|gb|JN963251.1|	JN963251	100.000	80	0	0	1	80	24435	24514	9.50e-33	148	Mus musculus targeted KO-first, conditional ready, lacZ-tagged mutant allele Tpi1:tm1a(EUCOMM)Wtsi; transgenic
Mus musculus targeted KO-first, conditional ready, lacZ-tagged mutant allele Timp3:tm1a(EUCOMM)Hmgu tm2a(EUCOMM)Hmgu; transgenic	gi|354798748|gb|JN963249.1|	JN963249	100.000	80	0	0	1	80	22828	22907	9.50e-33	148	Mus musculus targeted KO-first, conditional ready, lacZ-tagged mutant allele Timp3:tm1a(EUCOMM)Hmgu tm2a(EUCOMM)Hmgu; transgenic
Mus musculus targeted KO-first, conditional ready, lacZ-tagged mutant allele Tgfb1:tm1a(KOMP)Wtsi; transgenic	gi|354798746|gb|JN963247.1|	JN963247	100.000	80	0	0	1	80	23084	23163	9.50e-33	148	Mus musculus targeted KO-first, conditional ready, lacZ-tagged mutant allele Tgfb1:tm1a(KOMP)Wtsi; transgenic
Mus musculus targeted KO-first, conditional ready, lacZ-tagged mutant allele Ift88:tm1a(EUCOMM)Hmgu; transgenic	gi|354798745|gb|JN963246.1|	JN963246	100.000	80	0	0	1	80	22757	22836	9.50e-33	148	Mus musculus targeted KO-first, conditional ready, lacZ-tagged mutant allele Ift88:tm1a(EUCOMM)Hmgu; transgenic
Mus musculus targeted KO-first, conditional ready, lacZ-tagged mutant allele Tcte1:tm1a(KOMP)Wtsi tm1a(KOMP)Ucd; transgenic	gi|354798743|gb|JN963244.1|	JN963244	100.000	80	0	0	1	80	23323	23402	9.50e-33	148	Mus musculus targeted KO-first, conditional ready, lacZ-tagged mutant allele Tcte1:tm1a(KOMP)Wtsi tm1a(KOMP)Ucd; transgenic
Mus musculus targeted KO-first, conditional ready, lacZ-tagged mutant allele Tcf3:tm1a(KOMP)Wtsi; transgenic	gi|354798742|gb|JN963243.1|	JN963243	100.000	80	0	0	1	80	23825	23904	9.50e-33	148	Mus musculus targeted KO-first, conditional ready, lacZ-tagged mutant allele Tcf3:tm1a(KOMP)Wtsi; transgenic
Mus musculus targeted KO-first, conditional ready, lacZ-tagged mutant allele Tcf4:tm1a(EUCOMM)Wtsi; transgenic	gi|354798741|gb|JN963242.1|	JN963242	100.000	80	0	0	1	80	21314	21393	9.50e-33	148	Mus musculus targeted KO-first, conditional ready, lacZ-tagged mutant allele Tcf4:tm1a(EUCOMM)Wtsi; transgenic
Mus musculus targeted KO-first, conditional ready, lacZ-tagged mutant allele Tap1:tm2a(EUCOMM)Hmgu; transgenic	gi|354798740|gb|JN963241.1|	JN963241	100.000	80	0	0	1	80	22941	23020	9.50e-33	148	Mus musculus targeted KO-first, conditional ready, lacZ-tagged mutant allele Tap1:tm2a(EUCOMM)Hmgu; transgenic
Mus musculus targeted KO-first, conditional ready, lacZ-tagged mutant allele T:tm1a(KOMP)Wtsi; transgenic	gi|354798739|gb|JN963240.1|	JN963240	100.000	80	0	0	1	80	23812	23891	9.50e-33	148	Mus musculus targeted KO-first, conditional ready, lacZ-tagged mutant allele T:tm1a(KOMP)Wtsi; transgenic
Mus musculus targeted KO-first, conditional ready, lacZ-tagged mutant allele Il1rl1:tm1a(KOMP)Wtsi; transgenic	gi|354798737|gb|JN963238.1|	JN963238	100.000	80	0	0	1	80	23201	23280	9.50e-33	148	Mus musculus targeted KO-first, conditional ready, lacZ-tagged mutant allele Il1rl1:tm1a(KOMP)Wtsi; transgenic
Mus musculus targeted KO-first, conditional ready, lacZ-tagged mutant allele Spnb2:tm1a(EUCOMM)Wtsi; transgenic	gi|354798736|gb|JN963237.1|	JN963237	100.000	80	0	0	1	80	21429	21508	9.50e-33	148	Mus musculus targeted KO-first, conditional ready, lacZ-tagged mutant allele Spnb2:tm1a(EUCOMM)Wtsi; transgenic
Mus musculus targeted KO-first, conditional ready, lacZ-tagged mutant allele Spnb1:tm1a(KOMP)Wtsi; transgenic	gi|354798735|gb|JN963236.1|	JN963236	100.000	80	0	0	1	80	23538	23617	9.50e-33	148	Mus musculus targeted KO-first, conditional ready, lacZ-tagged mutant allele Spnb1:tm1a(KOMP)Wtsi; transgenic
Mus musculus targeted KO-first, conditional ready, lacZ-tagged mutant allele Sox6:tm2a(EUCOMM)Hmgu tm1a(EUCOMM)Hmgu; transgenic	gi|354798733|gb|JN963234.1|	JN963234	100.000	80	0	0	1	80	23016	23095	9.50e-33	148	Mus musculus targeted KO-first, conditional ready, lacZ-tagged mutant allele Sox6:tm2a(EUCOMM)Hmgu tm1a(EUCOMM)Hmgu; transgenic
Mus musculus targeted KO-first, conditional ready, lacZ-tagged mutant allele Snrpb:tm3a(KOMP)Wtsi tm1a(KOMP)Wtsi; transgenic	gi|354798732|gb|JN963233.1|	JN963233	100.000	80	0	0	1	80	22894	22973	9.50e-33	148	Mus musculus targeted KO-first, conditional ready, lacZ-tagged mutant allele Snrpb:tm3a(KOMP)Wtsi tm1a(KOMP)Wtsi; transgenic
Mus musculus targeted KO-first, conditional ready, lacZ-tagged mutant allele Sim1:tm1a(KOMP)Ucd; transgenic	gi|354798731|gb|JN963232.1|	JN963232	100.000	80	0	0	1	80	23205	23284	9.50e-33	148	Mus musculus targeted KO-first, conditional ready, lacZ-tagged mutant allele Sim1:tm1a(KOMP)Ucd; transgenic
Mus musculus targeted KO-first, conditional ready, lacZ-tagged mutant allele Pmel:tm1a(EUCOMM)Wtsi; transgenic	gi|354798730|gb|JN963231.1|	JN963231	100.000	80	0	0	1	80	25595	25674	9.50e-33	148	Mus musculus targeted KO-first, conditional ready, lacZ-tagged mutant allele Pmel:tm1a(EUCOMM)Wtsi; transgenic
Mus musculus targeted KO-first, conditional ready, lacZ-tagged mutant allele Shc1:tm1a(EUCOMM)Wtsi; transgenic	gi|354798729|gb|JN963230.1|	JN963230	100.000	80	0	0	1	80	22766	22845	9.50e-33	148	Mus musculus targeted KO-first, conditional ready, lacZ-tagged mutant allele Shc1:tm1a(EUCOMM)Wtsi; transgenic
Mus musculus targeted KO-first, conditional ready, lacZ-tagged mutant allele Sele:tm1a(EUCOMM)Wtsi; transgenic	gi|354798728|gb|JN963229.1|	JN963229	100.000	80	0	0	1	80	24008	24087	9.50e-33	148	Mus musculus targeted KO-first, conditional ready, lacZ-tagged mutant allele Sele:tm1a(EUCOMM)Wtsi; transgenic
Mus musculus targeted KO-first, conditional ready, lacZ-tagged mutant allele S100b:tm1a(EUCOMM)Wtsi; transgenic	gi|354798727|gb|JN963228.1|	JN963228	100.000	80	0	0	1	80	22917	22996	9.50e-33	148	Mus musculus targeted KO-first, conditional ready, lacZ-tagged mutant allele S100b:tm1a(EUCOMM)Wtsi; transgenic
Mus musculus targeted KO-first, conditional ready, lacZ-tagged mutant allele Xpr1:tm1a(KOMP)Wtsi; transgenic	gi|354798725|gb|JN963226.1|	JN963226	100.000	80	0	0	1	80	22845	22924	9.50e-33	148	Mus musculus targeted KO-first, conditional ready, lacZ-tagged mutant allele Xpr1:tm1a(KOMP)Wtsi; transgenic
Mus musculus targeted KO-first, conditional ready, lacZ-tagged mutant allele Reg1:tm1a(KOMP)Wtsi; transgenic	gi|354798723|gb|JN963224.1|	JN963224	100.000	80	0	0	1	80	23156	23235	9.50e-33	148	Mus musculus targeted KO-first, conditional ready, lacZ-tagged mutant allele Reg1:tm1a(KOMP)Wtsi; transgenic
Mus musculus targeted KO-first, conditional ready, lacZ-tagged mutant allele Rad51:tm1a(EUCOMM)Wtsi; transgenic	gi|354798722|gb|JN963223.1|	JN963223	100.000	80	0	0	1	80	22867	22946	9.50e-33	148	Mus musculus targeted KO-first, conditional ready, lacZ-tagged mutant allele Rad51:tm1a(EUCOMM)Wtsi; transgenic
Mus musculus targeted KO-first, conditional ready, lacZ-tagged mutant allele Rdx:tm2a(EUCOMM)Wtsi; transgenic	gi|354798721|gb|JN963222.1|	JN963222	100.000	80	0	0	1	80	22999	23078	9.50e-33	148	Mus musculus targeted KO-first, conditional ready, lacZ-tagged mutant allele Rdx:tm2a(EUCOMM)Wtsi; transgenic
Mus musculus targeted KO-first, conditional ready, lacZ-tagged mutant allele Rbp4:tm1a(EUCOMM)Hmgu; transgenic	gi|354798720|gb|JN963221.1|	JN963221	100.000	80	0	0	1	80	24727	24806	9.50e-33	148	Mus musculus targeted KO-first, conditional ready, lacZ-tagged mutant allele Rbp4:tm1a(EUCOMM)Hmgu; transgenic
Mus musculus targeted KO-first, conditional ready, lacZ-tagged mutant allele Rbp2:tm1a(EUCOMM)Hmgu; transgenic	gi|354798719|gb|JN963220.1|	JN963220	100.000	80	0	0	1	80	23030	23109	9.50e-33	148	Mus musculus targeted KO-first, conditional ready, lacZ-tagged mutant allele Rbp2:tm1a(EUCOMM)Hmgu; transgenic
Mus musculus targeted KO-first, conditional ready, lacZ-tagged mutant allele Rasa1:tm1a(EUCOMM)Hmgu; transgenic	gi|354798717|gb|JN963218.1|	JN963218	100.000	80	0	0	1	80	22764	22843	9.50e-33	148	Mus musculus targeted KO-first, conditional ready, lacZ-tagged mutant allele Rasa1:tm1a(EUCOMM)Hmgu; transgenic
Mus musculus targeted KO-first, conditional ready, lacZ-tagged mutant allele Pygl:tm1a(KOMP)Wtsi; transgenic	gi|354798714|gb|JN963215.1|	JN963215	100.000	80	0	0	1	80	22932	23011	9.50e-33	148	Mus musculus targeted KO-first, conditional ready, lacZ-tagged mutant allele Pygl:tm1a(KOMP)Wtsi; transgenic
Mus musculus targeted KO-first, conditional ready, lacZ-tagged mutant allele Ptger1:tm1a(KOMP)Wtsi; transgenic	gi|354798712|gb|JN963213.1|	JN963213	100.000	80	0	0	1	80	23625	23704	9.50e-33	148	Mus musculus targeted KO-first, conditional ready, lacZ-tagged mutant allele Ptger1:tm1a(KOMP)Wtsi; transgenic
Mus musculus targeted KO-first, conditional ready, lacZ-tagged mutant allele Ptbp1:tm1a(KOMP)Wtsi; transgenic	gi|354798711|gb|JN963212.1|	JN963212	100.000	80	0	0	1	80	24157	24236	9.50e-33	148	Mus musculus targeted KO-first, conditional ready, lacZ-tagged mutant allele Ptbp1:tm1a(KOMP)Wtsi; transgenic
Mus musculus targeted KO-first, conditional ready, lacZ-tagged mutant allele Psap:tm1a(EUCOMM)Hmgu; transgenic	gi|354798710|gb|JN963211.1|	JN963211	100.000	80	0	0	1	80	22008	22087	9.50e-33	148	Mus musculus targeted KO-first, conditional ready, lacZ-tagged mutant allele Psap:tm1a(EUCOMM)Hmgu; transgenic
Mus musculus targeted KO-first, conditional ready, lacZ-tagged mutant allele Prps2:tm1a(KOMP)Wtsi; transgenic	gi|354798708|gb|JN963209.1|	JN963209	100.000	80	0	0	1	80	22914	22993	9.50e-33	148	Mus musculus targeted KO-first, conditional ready, lacZ-tagged mutant allele Prps2:tm1a(KOMP)Wtsi; transgenic
Mus musculus targeted KO-first, conditional ready, lacZ-tagged mutant allele Por:tm1a(KOMP)Wtsi; transgenic	gi|354798705|gb|JN963206.1|	JN963206	100.000	80	0	0	1	80	23635	23714	9.50e-33	148	Mus musculus targeted KO-first, conditional ready, lacZ-tagged mutant allele Por:tm1a(KOMP)Wtsi; transgenic
Mus musculus targeted KO-first, conditional ready, lacZ-tagged mutant allele Pnlip:tm1a(EUCOMM)Hmgu; transgenic	gi|354798703|gb|JN963204.1|	JN963204	100.000	80	0	0	1	80	24014	24093	9.50e-33	148	Mus musculus targeted KO-first, conditional ready, lacZ-tagged mutant allele Pnlip:tm1a(EUCOMM)Hmgu; transgenic
Mus musculus targeted KO-first, conditional ready, lacZ-tagged mutant allele Prrx1:tm1a(EUCOMM)Wtsi; transgenic	gi|354798702|gb|JN963203.1|	JN963203	100.000	80	0	0	1	80	22890	22969	9.50e-33	148	Mus musculus targeted KO-first, conditional ready, lacZ-tagged mutant allele Prrx1:tm1a(EUCOMM)Wtsi; transgenic
Mus musculus targeted KO-first, conditional ready, lacZ-tagged mutant allele Prl3b1:tm1a(KOMP)Wtsi; transgenic	gi|354798700|gb|JN963201.1|	JN963201	100.000	80	0	0	1	80	23146	23225	9.50e-33	148	Mus musculus targeted KO-first, conditional ready, lacZ-tagged mutant allele Prl3b1:tm1a(KOMP)Wtsi; transgenic
Mus musculus targeted KO-first, conditional ready, lacZ-tagged mutant allele Prkcz:tm1a(EUCOMM)Wtsi; transgenic	gi|354798699|gb|JN963200.1|	JN963200	100.000	80	0	0	1	80	21342	21421	9.50e-33	148	Mus musculus targeted KO-first, conditional ready, lacZ-tagged mutant allele Prkcz:tm1a(EUCOMM)Wtsi; transgenic
Mus musculus targeted KO-first, conditional ready, lacZ-tagged mutant allele Prkce:tm1a(EUCOMM)Wtsi; transgenic	gi|354798698|gb|JN963199.1|	JN963199	100.000	80	0	0	1	80	23143	23222	9.50e-33	148	Mus musculus targeted KO-first, conditional ready, lacZ-tagged mutant allele Prkce:tm1a(EUCOMM)Wtsi; transgenic
Mus musculus targeted KO-first, conditional ready, lacZ-tagged mutant allele Phkg1:tm1a(EUCOMM)Wtsi; transgenic	gi|354798697|gb|JN963198.1|	JN963198	100.000	80	0	0	1	80	21530	21609	9.50e-33	148	Mus musculus targeted KO-first, conditional ready, lacZ-tagged mutant allele Phkg1:tm1a(EUCOMM)Wtsi; transgenic
Mus musculus targeted KO-first, conditional ready, lacZ-tagged mutant allele Pde6g:tm1a(EUCOMM)Wtsi; transgenic	gi|354798695|gb|JN963196.1|	JN963196	100.000	80	0	0	1	80	23040	23119	9.50e-33	148	Mus musculus targeted KO-first, conditional ready, lacZ-tagged mutant allele Pde6g:tm1a(EUCOMM)Wtsi; transgenic
Mus musculus targeted KO-first, conditional ready, lacZ-tagged mutant allele Pde1b:tm1a(EUCOMM)Wtsi; transgenic	gi|354798694|gb|JN963195.1|	JN963195	100.000	80	0	0	1	80	23622	23701	9.50e-33	148	Mus musculus targeted KO-first, conditional ready, lacZ-tagged mutant allele Pde1b:tm1a(EUCOMM)Wtsi; transgenic
Mus musculus targeted KO-first, conditional ready, lacZ-tagged mutant allele Furin:tm1a(EUCOMM)Wtsi; transgenic	gi|354798693|gb|JN963194.1|	JN963194	100.000	80	0	0	1	80	23025	23104	9.50e-33	148	Mus musculus targeted KO-first, conditional ready, lacZ-tagged mutant allele Furin:tm1a(EUCOMM)Wtsi; transgenic
Mus musculus targeted KO-first, conditional ready, lacZ-tagged mutant allele Pcna:tm1a(EUCOMM)Hmgu; transgenic	gi|354798692|gb|JN963193.1|	JN963193	100.000	80	0	0	1	80	23440	23519	9.50e-33	148	Mus musculus targeted KO-first, conditional ready, lacZ-tagged mutant allele Pcna:tm1a(EUCOMM)Hmgu; transgenic
Mus musculus targeted KO-first, conditional ready, lacZ-tagged mutant allele Pck1:tm1a(EUCOMM)Hmgu; transgenic	gi|354798691|gb|JN963192.1|	JN963192	100.000	80	0	0	1	80	23342	23421	9.50e-33	148	Mus musculus targeted KO-first, conditional ready, lacZ-tagged mutant allele Pck1:tm1a(EUCOMM)Hmgu; transgenic
Mus musculus targeted KO-first, conditional ready, lacZ-tagged mutant allele Pax7:tm1a(EUCOMM)Wtsi; transgenic	gi|354798690|gb|JN963191.1|	JN963191	100.000	80	0	0	1	80	22987	23066	9.50e-33	148	Mus musculus targeted KO-first, conditional ready, lacZ-tagged mutant allele Pax7:tm1a(EUCOMM)Wtsi; transgenic
Mus musculus targeted KO-first, conditional ready, lacZ-tagged mutant allele Pam:tm1a(EUCOMM)Wtsi; transgenic	gi|354798689|gb|JN963190.1|	JN963190	100.000	80	0	0	1	80	22858	22937	9.50e-33	148	Mus musculus targeted KO-first, conditional ready, lacZ-tagged mutant allele Pam:tm1a(EUCOMM)Wtsi; transgenic
Mus musculus targeted KO-first, conditional ready, lacZ-tagged mutant allele Ntrk1:tm1a(EUCOMM)Hmgu tm1a(EUCOMM)Wtsi; transgenic	gi|354798687|gb|JN963188.1|	JN963188	100.000	80	0	0	1	80	24165	24244	9.50e-33	148	Mus musculus targeted KO-first, conditional ready, lacZ-tagged mutant allele Ntrk1:tm1a(EUCOMM)Hmgu tm1a(EUCOMM)Wtsi; transgenic
Mus musculus targeted KO-first, conditional ready, lacZ-tagged mutant allele Ntf5:tm1a(EUCOMM)Hmgu; transgenic	gi|354798686|gb|JN963187.1|	JN963187	100.000	80	0	0	1	80	24431	24510	9.50e-33	148	Mus musculus targeted KO-first, conditional ready, lacZ-tagged mutant allele Ntf5:tm1a(EUCOMM)Hmgu; transgenic
Mus musculus targeted KO-first, conditional ready, lacZ-tagged mutant allele Notch2:tm1a(EUCOMM)Wtsi; transgenic	gi|354798684|gb|JN963185.1|	JN963185	100.000	80	0	0	1	80	23000	23079	9.50e-33	148	Mus musculus targeted KO-first, conditional ready, lacZ-tagged mutant allele Notch2:tm1a(EUCOMM)Wtsi; transgenic
Mus musculus targeted KO-first, conditional ready, lacZ-tagged mutant allele Ngfr:tm1a(EUCOMM)Hmgu tm1a(EUCOMM)Wtsi; transgenic	gi|354798682|gb|JN963183.1|	JN963183	100.000	80	0	0	1	80	22121	22200	9.50e-33	148	Mus musculus targeted KO-first, conditional ready, lacZ-tagged mutant allele Ngfr:tm1a(EUCOMM)Hmgu tm1a(EUCOMM)Wtsi; transgenic
Mus musculus targeted KO-first, conditional ready, lacZ-tagged mutant allele Nfyb:tm1a(EUCOMM)Wtsi; transgenic	gi|354798681|gb|JN963182.1|	JN963182	100.000	80	0	0	1	80	22877	22956	9.50e-33	148	Mus musculus targeted KO-first, conditional ready, lacZ-tagged mutant allele Nfyb:tm1a(EUCOMM)Wtsi; transgenic
Mus musculus targeted KO-first, conditional ready, lacZ-tagged mutant allele Nfkb1:tm1a(KOMP)Wtsi; transgenic	gi|354798679|gb|JN963180.1|	JN963180	100.000	80	0	0	1	80	21248	21327	9.50e-33	148	Mus musculus targeted KO-first, conditional ready, lacZ-tagged mutant allele Nfkb1:tm1a(KOMP)Wtsi; transgenic
Mus musculus targeted KO-first, conditional ready, lacZ-tagged mutant allele Nek1:tm1a(EUCOMM)Hmgu; transgenic	gi|354798676|gb|JN963177.1|	JN963177	100.000	80	0	0	1	80	22846	22925	9.50e-33	148	Mus musculus targeted KO-first, conditional ready, lacZ-tagged mutant allele Nek1:tm1a(EUCOMM)Hmgu; transgenic
Mus musculus targeted KO-first, conditional ready, lacZ-tagged mutant allele Sept2:tm1a(EUCOMM)Wtsi; transgenic	gi|354798674|gb|JN963175.1|	JN963175	100.000	80	0	0	1	80	22857	22936	9.50e-33	148	Mus musculus targeted KO-first, conditional ready, lacZ-tagged mutant allele Sept2:tm1a(EUCOMM)Wtsi; transgenic
Mus musculus targeted KO-first, conditional ready, lacZ-tagged mutant allele Mpo:tm1a(KOMP)Wtsi; transgenic	gi|354798669|gb|JN963170.1|	JN963170	100.000	80	0	0	1	80	23065	23144	9.50e-33	148	Mus musculus targeted KO-first, conditional ready, lacZ-tagged mutant allele Mpo:tm1a(KOMP)Wtsi; transgenic
Mus musculus targeted KO-first, conditional ready, lacZ-tagged mutant allele Mpi:tm1a(EUCOMM)Wtsi; transgenic	gi|354798668|gb|JN963169.1|	JN963169	100.000	80	0	0	1	80	23438	23517	9.50e-33	148	Mus musculus targeted KO-first, conditional ready, lacZ-tagged mutant allele Mpi:tm1a(EUCOMM)Wtsi; transgenic
Mus musculus targeted KO-first, conditional ready, lacZ-tagged mutant allele Mmp11:tm1a(EUCOMM)Hmgu; transgenic	gi|354798665|gb|JN963166.1|	JN963166	100.000	80	0	0	1	80	23027	23106	9.50e-33	148	Mus musculus targeted KO-first, conditional ready, lacZ-tagged mutant allele Mmp11:tm1a(EUCOMM)Hmgu; transgenic
Mus musculus targeted KO-first, conditional ready, lacZ-tagged mutant allele Mip:tm1a(EUCOMM)Hmgu; transgenic	gi|354798664|gb|JN963165.1|	JN963165	100.000	80	0	0	1	80	23447	23526	9.50e-33	148	Mus musculus targeted KO-first, conditional ready, lacZ-tagged mutant allele Mip:tm1a(EUCOMM)Hmgu; transgenic
Mus musculus targeted KO-first, conditional ready, lacZ-tagged mutant allele Mea1:tm2a(EUCOMM)Hmgu tm1a(EUCOMM)Hmgu; transgenic	gi|354798662|gb|JN963163.1|	JN963163	100.000	80	0	0	1	80	23150	23229	9.50e-33	148	Mus musculus targeted KO-first, conditional ready, lacZ-tagged mutant allele Mea1:tm2a(EUCOMM)Hmgu tm1a(EUCOMM)Hmgu; transgenic
Mus musculus targeted KO-first, conditional ready, lacZ-tagged mutant allele Mdm2:tm1a(EUCOMM)Wtsi; transgenic	gi|354798661|gb|JN963162.1|	JN963162	100.000	80	0	0	1	80	21428	21507	9.50e-33	148	Mus musculus targeted KO-first, conditional ready, lacZ-tagged mutant allele Mdm2:tm1a(EUCOMM)Wtsi; transgenic
Mus musculus targeted KO-first, conditional ready, lacZ-tagged mutant allele Alad:tm1a(EUCOMM)Wtsi tm3a(EUCOMM)Wtsi; transgenic	gi|354798657|gb|JN963158.1|	JN963158	100.000	80	0	0	1	80	21117	21196	9.50e-33	148	Mus musculus targeted KO-first, conditional ready, lacZ-tagged mutant allele Alad:tm1a(EUCOMM)Wtsi tm3a(EUCOMM)Wtsi; transgenic
Mus musculus targeted KO-first, conditional ready, lacZ-tagged mutant allele Ltf:tm1a(KOMP)Wtsi; transgenic	gi|354798656|gb|JN963157.1|	JN963157	100.000	80	0	0	1	80	23797	23876	9.50e-33	148	Mus musculus targeted KO-first, conditional ready, lacZ-tagged mutant allele Ltf:tm1a(KOMP)Wtsi; transgenic
Mus musculus targeted KO-first, conditional ready, lacZ-tagged mutant allele Lsp1:tm1a(EUCOMM)Hmgu; transgenic	gi|354798655|gb|JN963156.1|	JN963156	100.000	80	0	0	1	80	23692	23771	9.50e-33	148	Mus musculus targeted KO-first, conditional ready, lacZ-tagged mutant allele Lsp1:tm1a(EUCOMM)Hmgu; transgenic
Mus musculus targeted KO-first, conditional ready, lacZ-tagged mutant allele Lgals1:tm1a(KOMP)Ucd; transgenic	gi|354798653|gb|JN963154.1|	JN963154	100.000	80	0	0	1	80	25123	25202	9.50e-33	148	Mus musculus targeted KO-first, conditional ready, lacZ-tagged mutant allele Lgals1:tm1a(KOMP)Ucd; transgenic
Mus musculus targeted KO-first, conditional ready, lacZ-tagged mutant allele Lamb1:tm1a(KOMP)Wtsi; transgenic	gi|354798652|gb|JN963153.1|	JN963153	100.000	80	0	0	1	80	22970	23049	9.50e-33	148	Mus musculus targeted KO-first, conditional ready, lacZ-tagged mutant allele Lamb1:tm1a(KOMP)Wtsi; transgenic
Mus musculus targeted KO-first, conditional ready, lacZ-tagged mutant allele Krt15:tm1a(EUCOMM)Hmgu; transgenic	gi|354798649|gb|JN963150.1|	JN963150	100.000	80	0	0	1	80	24616	24695	9.50e-33	148	Mus musculus targeted KO-first, conditional ready, lacZ-tagged mutant allele Krt15:tm1a(EUCOMM)Hmgu; transgenic
Mus musculus targeted KO-first, conditional ready, lacZ-tagged mutant allele Kras:tm1a(EUCOMM)Hmgu; transgenic	gi|354798648|gb|JN963149.1|	JN963149	100.000	80	0	0	1	80	21430	21509	9.50e-33	148	Mus musculus targeted KO-first, conditional ready, lacZ-tagged mutant allele Kras:tm1a(EUCOMM)Hmgu; transgenic
Mus musculus targeted KO-first, conditional ready, lacZ-tagged mutant allele Kit:tm1a(EUCOMM)Hmgu; transgenic	gi|354798647|gb|JN963148.1|	JN963148	100.000	80	0	0	1	80	22926	23005	9.50e-33	148	Mus musculus targeted KO-first, conditional ready, lacZ-tagged mutant allele Kit:tm1a(EUCOMM)Hmgu; transgenic
Mus musculus targeted KO-first, conditional ready, lacZ-tagged mutant allele Itgb4:tm1a(EUCOMM)Wtsi; transgenic	gi|354798645|gb|JN963146.1|	JN963146	100.000	80	0	0	1	80	23074	23153	9.50e-33	148	Mus musculus targeted KO-first, conditional ready, lacZ-tagged mutant allele Itgb4:tm1a(EUCOMM)Wtsi; transgenic
Mus musculus targeted KO-first, conditional ready, lacZ-tagged mutant allele Itgb1:tm1a(EUCOMM)Hmgu; transgenic	gi|354798644|gb|JN963145.1|	JN963145	100.000	80	0	0	1	80	23001	23080	9.50e-33	148	Mus musculus targeted KO-first, conditional ready, lacZ-tagged mutant allele Itgb1:tm1a(EUCOMM)Hmgu; transgenic
Mus musculus targeted KO-first, conditional ready, lacZ-tagged mutant allele Itga2:tm1a(EUCOMM)Hmgu; transgenic	gi|354798642|gb|JN963143.1|	JN963143	100.000	80	0	0	1	80	22852	22931	9.50e-33	148	Mus musculus targeted KO-first, conditional ready, lacZ-tagged mutant allele Itga2:tm1a(EUCOMM)Hmgu; transgenic
Mus musculus targeted KO-first, conditional ready, lacZ-tagged mutant allele Il7r:tm1a(KOMP)Wtsi; transgenic	gi|354798640|gb|JN963141.1|	JN963141	100.000	80	0	0	1	80	22920	22999	9.50e-33	148	Mus musculus targeted KO-first, conditional ready, lacZ-tagged mutant allele Il7r:tm1a(KOMP)Wtsi; transgenic
Mus musculus targeted KO-first, conditional ready, lacZ-tagged mutant allele Il12b:tm2a(EUCOMM)Wtsi; transgenic	gi|354798639|gb|JN963140.1|	JN963140	100.000	80	0	0	1	80	22928	23007	9.50e-33	148	Mus musculus targeted KO-first, conditional ready, lacZ-tagged mutant allele Il12b:tm2a(EUCOMM)Wtsi; transgenic
Mus musculus targeted KO-first, conditional ready, lacZ-tagged mutant allele Cd74:tm1a(KOMP)Wtsi; transgenic	gi|354798638|gb|JN963139.1|	JN963139	100.000	80	0	0	1	80	24121	24200	9.50e-33	148	Mus musculus targeted KO-first, conditional ready, lacZ-tagged mutant allele Cd74:tm1a(KOMP)Wtsi; transgenic
Mus musculus targeted KO-first, conditional ready, lacZ-tagged mutant allele Idh2:tm1a(EUCOMM)Hmgu; transgenic	gi|354798636|gb|JN963137.1|	JN963137	100.000	80	0	0	1	80	22895	22974	9.50e-33	148	Mus musculus targeted KO-first, conditional ready, lacZ-tagged mutant allele Idh2:tm1a(EUCOMM)Hmgu; transgenic
Mus musculus targeted KO-first, conditional ready, lacZ-tagged mutant allele Ide:tm1a(EUCOMM)Wtsi; transgenic	gi|354798635|gb|JN963136.1|	JN963136	100.000	80	0	0	1	80	22953	23032	9.50e-33	148	Mus musculus targeted KO-first, conditional ready, lacZ-tagged mutant allele Ide:tm1a(EUCOMM)Wtsi; transgenic
Mus musculus targeted KO-first, conditional ready, lacZ-tagged mutant allele Ranbp1:tm1a(KOMP)Wtsi; transgenic	gi|354798634|gb|JN963135.1|	JN963135	100.000	80	0	0	1	80	22900	22979	9.50e-33	148	Mus musculus targeted KO-first, conditional ready, lacZ-tagged mutant allele Ranbp1:tm1a(KOMP)Wtsi; transgenic
Mus musculus targeted KO-first, conditional ready, lacZ-tagged mutant allele Hspa9:tm1a(KOMP)Wtsi; transgenic	gi|354798633|gb|JN963134.1|	JN963134	100.000	80	0	0	1	80	22910	22989	9.50e-33	148	Mus musculus targeted KO-first, conditional ready, lacZ-tagged mutant allele Hspa9:tm1a(KOMP)Wtsi; transgenic
Mus musculus targeted KO-first, conditional ready, lacZ-tagged mutant allele Hr:tm1a(EUCOMM)Wtsi; transgenic	gi|354798632|gb|JN963133.1|	JN963133	100.000	80	0	0	1	80	23468	23547	9.50e-33	148	Mus musculus targeted KO-first, conditional ready, lacZ-tagged mutant allele Hr:tm1a(EUCOMM)Wtsi; transgenic
Mus musculus targeted KO-first, conditional ready, lacZ-tagged mutant allele Hoxd4:tm1a(EUCOMM)Hmgu; transgenic	gi|354798631|gb|JN963132.1|	JN963132	100.000	80	0	0	1	80	23821	23900	9.50e-33	148	Mus musculus targeted KO-first, conditional ready, lacZ-tagged mutant allele Hoxd4:tm1a(EUCOMM)Hmgu; transgenic
Mus musculus targeted KO-first, conditional ready, lacZ-tagged mutant allele Hoxb6:tm1a(KOMP)Wtsi; transgenic	gi|354798630|gb|JN963131.1|	JN963131	100.000	80	0	0	1	80	23803	23882	9.50e-33	148	Mus musculus targeted KO-first, conditional ready, lacZ-tagged mutant allele Hoxb6:tm1a(KOMP)Wtsi; transgenic
Mus musculus targeted KO-first, conditional ready, lacZ-tagged mutant allele Hoxb2:tm1a(KOMP)Wtsi; transgenic	gi|354798629|gb|JN963130.1|	JN963130	100.000	80	0	0	1	80	23801	23880	9.50e-33	148	Mus musculus targeted KO-first, conditional ready, lacZ-tagged mutant allele Hoxb2:tm1a(KOMP)Wtsi; transgenic
Mus musculus targeted KO-first, conditional ready, lacZ-tagged mutant allele Hexa:tm1a(KOMP)Wtsi; transgenic	gi|354798625|gb|JN963126.1|	JN963126	100.000	80	0	0	1	80	23202	23281	9.50e-33	148	Mus musculus targeted KO-first, conditional ready, lacZ-tagged mutant allele Hexa:tm1a(KOMP)Wtsi; transgenic
Mus musculus targeted KO-first, conditional ready, lacZ-tagged mutant allele Htt:tm1a(EUCOMM)Wtsi; transgenic	gi|354798623|gb|JN963124.1|	JN963124	100.000	80	0	0	1	80	22895	22974	9.50e-33	148	Mus musculus targeted KO-first, conditional ready, lacZ-tagged mutant allele Htt:tm1a(EUCOMM)Wtsi; transgenic
Mus musculus targeted KO-first, conditional ready, lacZ-tagged mutant allele Gss:tm1a(EUCOMM)Hmgu; transgenic	gi|354798621|gb|JN963122.1|	JN963122	100.000	80	0	0	1	80	22842	22921	9.50e-33	148	Mus musculus targeted KO-first, conditional ready, lacZ-tagged mutant allele Gss:tm1a(EUCOMM)Hmgu; transgenic
Mus musculus targeted KO-first, conditional ready, lacZ-tagged mutant allele Grb2:tm1a(EUCOMM)Wtsi; transgenic	gi|354798619|gb|JN963120.1|	JN963120	100.000	80	0	0	1	80	21485	21564	9.50e-33	148	Mus musculus targeted KO-first, conditional ready, lacZ-tagged mutant allele Grb2:tm1a(EUCOMM)Wtsi; transgenic
Mus musculus targeted KO-first, conditional ready, lacZ-tagged mutant allele Gsr:tm1a(EUCOMM)Hmgu; transgenic	gi|354798618|gb|JN963119.1|	JN963119	100.000	80	0	0	1	80	22845	22924	9.50e-33	148	Mus musculus targeted KO-first, conditional ready, lacZ-tagged mutant allele Gsr:tm1a(EUCOMM)Hmgu; transgenic
Mus musculus targeted KO-first, conditional ready, lacZ-tagged mutant allele Gng7:tm1a(EUCOMM)Wtsi; transgenic	gi|354798617|gb|JN963118.1|	JN963118	100.000	80	0	0	1	80	25856	25935	9.50e-33	148	Mus musculus targeted KO-first, conditional ready, lacZ-tagged mutant allele Gng7:tm1a(EUCOMM)Wtsi; transgenic
Mus musculus targeted KO-first, conditional ready, lacZ-tagged mutant allele Slc2a3:tm1a(KOMP)Wtsi; transgenic	gi|354798614|gb|JN963115.1|	JN963115	100.000	80	0	0	1	80	23037	23116	9.50e-33	148	Mus musculus targeted KO-first, conditional ready, lacZ-tagged mutant allele Slc2a3:tm1a(KOMP)Wtsi; transgenic
Mus musculus targeted KO-first, conditional ready, lacZ-tagged mutant allele Glul:tm1a(KOMP)Wtsi; transgenic	gi|354798613|gb|JN963114.1|	JN963114	100.000	80	0	0	1	80	23797	23876	9.50e-33	148	Mus musculus targeted KO-first, conditional ready, lacZ-tagged mutant allele Glul:tm1a(KOMP)Wtsi; transgenic
Mus musculus targeted KO-first, conditional ready, lacZ-tagged mutant allele Gli3:tm1a(EUCOMM)Wtsi; transgenic	gi|354798612|gb|JN963113.1|	JN963113	100.000	80	0	0	1	80	22949	23028	9.50e-33	148	Mus musculus targeted KO-first, conditional ready, lacZ-tagged mutant allele Gli3:tm1a(EUCOMM)Wtsi; transgenic
Mus musculus targeted KO-first, conditional ready, lacZ-tagged mutant allele Gpr83:tm1a(KOMP)Wtsi; transgenic	gi|354798610|gb|JN963111.1|	JN963111	100.000	80	0	0	1	80	22912	22991	9.50e-33	148	Mus musculus targeted KO-first, conditional ready, lacZ-tagged mutant allele Gpr83:tm1a(KOMP)Wtsi; transgenic
Mus musculus targeted KO-first, conditional ready, lacZ-tagged mutant allele Ghrhr:tm1a(EUCOMM)Hmgu; transgenic	gi|354798609|gb|JN963110.1|	JN963110	100.000	80	0	0	1	80	24736	24815	9.50e-33	148	Mus musculus targeted KO-first, conditional ready, lacZ-tagged mutant allele Ghrhr:tm1a(EUCOMM)Hmgu; transgenic
Mus musculus targeted KO-first, conditional ready, lacZ-tagged mutant allele Ghr:tm1a(KOMP)Wtsi; transgenic	gi|354798608|gb|JN963109.1|	JN963109	100.000	80	0	0	1	80	22923	23002	9.50e-33	148	Mus musculus targeted KO-first, conditional ready, lacZ-tagged mutant allele Ghr:tm1a(KOMP)Wtsi; transgenic
Mus musculus targeted KO-first, conditional ready, lacZ-tagged mutant allele Gc:tm1a(EUCOMM)Hmgu; transgenic	gi|354798607|gb|JN963108.1|	JN963108	100.000	80	0	0	1	80	23028	23107	9.50e-33	148	Mus musculus targeted KO-first, conditional ready, lacZ-tagged mutant allele Gc:tm1a(EUCOMM)Hmgu; transgenic
Mus musculus targeted KO-first, conditional ready, lacZ-tagged mutant allele Gart:tm1a(EUCOMM)Wtsi; transgenic	gi|354798605|gb|JN963106.1|	JN963106	100.000	80	0	0	1	80	22706	22785	9.50e-33	148	Mus musculus targeted KO-first, conditional ready, lacZ-tagged mutant allele Gart:tm1a(EUCOMM)Wtsi; transgenic
Mus musculus targeted KO-first, conditional ready, lacZ-tagged mutant allele Gapdh:tm1a(EUCOMM)Hmgu; transgenic	gi|354798604|gb|JN963105.1|	JN963105	100.000	80	0	0	1	80	24191	24270	9.50e-33	148	Mus musculus targeted KO-first, conditional ready, lacZ-tagged mutant allele Gapdh:tm1a(EUCOMM)Hmgu; transgenic
Mus musculus targeted KO-first, conditional ready, lacZ-tagged mutant allele Slc6a11:tm1a(EUCOMM)Wtsi; transgenic	gi|354798603|gb|JN963104.1|	JN963104	100.000	80	0	0	1	80	22900	22979	9.50e-33	148	Mus musculus targeted KO-first, conditional ready, lacZ-tagged mutant allele Slc6a11:tm1a(EUCOMM)Wtsi; transgenic
Mus musculus targeted KO-first, conditional ready, lacZ-tagged mutant allele Gabrb1:tm1a(KOMP)Wtsi; transgenic	gi|354798600|gb|JN963101.1|	JN963101	100.000	80	0	0	1	80	22970	23049	9.50e-33	148	Mus musculus targeted KO-first, conditional ready, lacZ-tagged mutant allele Gabrb1:tm1a(KOMP)Wtsi; transgenic
Mus musculus targeted KO-first, conditional ready, lacZ-tagged mutant allele G6pc:tm1a(EUCOMM)Hmgu; transgenic	gi|354798598|gb|JN963099.1|	JN963099	100.000	80	0	0	1	80	22807	22886	9.50e-33	148	Mus musculus targeted KO-first, conditional ready, lacZ-tagged mutant allele G6pc:tm1a(EUCOMM)Hmgu; transgenic
Mus musculus targeted KO-first, conditional ready, lacZ-tagged mutant allele Cidec:tm1a(EUCOMM)Wtsi; transgenic	gi|354798596|gb|JN963097.1|	JN963097	100.000	80	0	0	1	80	22840	22919	9.50e-33	148	Mus musculus targeted KO-first, conditional ready, lacZ-tagged mutant allele Cidec:tm1a(EUCOMM)Wtsi; transgenic
Mus musculus targeted KO-first, conditional ready, lacZ-tagged mutant allele Flna:tm1a(EUCOMM)Wtsi; transgenic	gi|354798595|gb|JN963096.1|	JN963096	100.000	80	0	0	1	80	22678	22757	9.50e-33	148	Mus musculus targeted KO-first, conditional ready, lacZ-tagged mutant allele Flna:tm1a(EUCOMM)Wtsi; transgenic
Mus musculus targeted KO-first, conditional ready, lacZ-tagged mutant allele Fasn:tm1a(KOMP)Wtsi; transgenic	gi|354798593|gb|JN963094.1|	JN963094	100.000	80	0	0	1	80	24002	24081	9.50e-33	148	Mus musculus targeted KO-first, conditional ready, lacZ-tagged mutant allele Fasn:tm1a(KOMP)Wtsi; transgenic
Mus musculus targeted KO-first, conditional ready, lacZ-tagged mutant allele Fabp2:tm1a(KOMP)Wtsi; transgenic	gi|354798592|gb|JN963093.1|	JN963093	100.000	80	0	0	1	80	22924	23003	9.50e-33	148	Mus musculus targeted KO-first, conditional ready, lacZ-tagged mutant allele Fabp2:tm1a(KOMP)Wtsi; transgenic
Mus musculus targeted KO-first, conditional ready, lacZ-tagged mutant allele Fabp3:tm1a(EUCOMM)Wtsi; transgenic	gi|354798590|gb|JN963091.1|	JN963091	100.000	80	0	0	1	80	21391	21470	9.50e-33	148	Mus musculus targeted KO-first, conditional ready, lacZ-tagged mutant allele Fabp3:tm1a(EUCOMM)Wtsi; transgenic
Mus musculus targeted KO-first, conditional ready, lacZ-tagged mutant allele Epor:tm1a(KOMP)Wtsi; transgenic	gi|354798586|gb|JN963087.1|	JN963087	100.000	80	0	0	1	80	23911	23990	9.50e-33	148	Mus musculus targeted KO-first, conditional ready, lacZ-tagged mutant allele Epor:tm1a(KOMP)Wtsi; transgenic
Mus musculus targeted KO-first, conditional ready, lacZ-tagged mutant allele Epb4.2:tm1a(KOMP)Wtsi; transgenic	gi|354798585|gb|JN963086.1|	JN963086	100.000	80	0	0	1	80	22888	22967	9.50e-33	148	Mus musculus targeted KO-first, conditional ready, lacZ-tagged mutant allele Epb4.2:tm1a(KOMP)Wtsi; transgenic
Mus musculus targeted KO-first, conditional ready, lacZ-tagged mutant allele Eif4a1:tm1a(EUCOMM)Wtsi; transgenic	gi|354798584|gb|JN963085.1|	JN963085	100.000	80	0	0	1	80	23523	23602	9.50e-33	148	Mus musculus targeted KO-first, conditional ready, lacZ-tagged mutant allele Eif4a1:tm1a(EUCOMM)Wtsi; transgenic
Mus musculus targeted KO-first, conditional ready, lacZ-tagged mutant allele Cyb5r3:tm1a(KOMP)Wtsi; transgenic	gi|354798580|gb|JN963081.1|	JN963081	100.000	80	0	0	1	80	22719	22798	9.50e-33	148	Mus musculus targeted KO-first, conditional ready, lacZ-tagged mutant allele Cyb5r3:tm1a(KOMP)Wtsi; transgenic
Mus musculus targeted KO-first, conditional ready, lacZ-tagged mutant allele Slc6a3:tm1a(KOMP)Wtsi; transgenic	gi|354798577|gb|JN963078.1|	JN963078	100.000	80	0	0	1	80	22896	22975	9.50e-33	148	Mus musculus targeted KO-first, conditional ready, lacZ-tagged mutant allele Slc6a3:tm1a(KOMP)Wtsi; transgenic
Mus musculus targeted KO-first, conditional ready, lacZ-tagged mutant allele Ppp1r1b:tm1a(KOMP)Wtsi; transgenic	gi|354798576|gb|JN963077.1|	JN963077	100.000	80	0	0	1	80	23979	24058	9.50e-33	148	Mus musculus targeted KO-first, conditional ready, lacZ-tagged mutant allele Ppp1r1b:tm1a(KOMP)Wtsi; transgenic
Mus musculus targeted KO-first, conditional ready, lacZ-tagged mutant allele Oaf:tm1a(EUCOMM)Wtsi; transgenic	gi|354798575|gb|JN963076.1|	JN963076	100.000	80	0	0	1	80	23902	23981	9.50e-33	148	Mus musculus targeted KO-first, conditional ready, lacZ-tagged mutant allele Oaf:tm1a(EUCOMM)Wtsi; transgenic
Mus musculus targeted KO-first, conditional ready, lacZ-tagged mutant allele Vars:tm1a(EUCOMM)Hmgu; transgenic	gi|354798574|gb|JN963075.1|	JN963075	100.000	80	0	0	1	80	24163	24242	9.50e-33	148	Mus musculus targeted KO-first, conditional ready, lacZ-tagged mutant allele Vars:tm1a(EUCOMM)Hmgu; transgenic
Mus musculus targeted KO-first, conditional ready, lacZ-tagged mutant allele Mylk:tm1a(KOMP)Wtsi; transgenic	gi|354798572|gb|JN963073.1|	JN963073	100.000	80	0	0	1	80	22743	22822	9.50e-33	148	Mus musculus targeted KO-first, conditional ready, lacZ-tagged mutant allele Mylk:tm1a(KOMP)Wtsi; transgenic
Mus musculus targeted KO-first, conditional ready, lacZ-tagged mutant allele Serping1:tm1a(EUCOMM)Wtsi; transgenic	gi|354798571|gb|JN963072.1|	JN963072	100.000	80	0	0	1	80	23910	23989	9.50e-33	148	Mus musculus targeted KO-first, conditional ready, lacZ-tagged mutant allele Serping1:tm1a(EUCOMM)Wtsi; transgenic
Mus musculus targeted KO-first, conditional ready, lacZ-tagged mutant allele Serpinb6b:tm1a(KOMP)Wtsi; transgenic	gi|354798570|gb|JN963071.1|	JN963071	100.000	80	0	0	1	80	23643	23722	9.50e-33	148	Mus musculus targeted KO-first, conditional ready, lacZ-tagged mutant allele Serpinb6b:tm1a(KOMP)Wtsi; transgenic
Mus musculus targeted KO-first, conditional ready, lacZ-tagged mutant allele Pa2g4:tm1a(EUCOMM)Wtsi; transgenic	gi|354798569|gb|JN963070.1|	JN963070	100.000	80	0	0	1	80	22188	22267	9.50e-33	148	Mus musculus targeted KO-first, conditional ready, lacZ-tagged mutant allele Pa2g4:tm1a(EUCOMM)Wtsi; transgenic
Mus musculus targeted KO-first, conditional ready, lacZ-tagged mutant allele Mast2:tm1a(KOMP)Wtsi; transgenic	gi|354798568|gb|JN963069.1|	JN963069	100.000	80	0	0	1	80	23965	24044	9.50e-33	148	Mus musculus targeted KO-first, conditional ready, lacZ-tagged mutant allele Mast2:tm1a(KOMP)Wtsi; transgenic
Mus musculus targeted KO-first, conditional ready, lacZ-tagged mutant allele Sh2b3:tm1a(EUCOMM)Wtsi; transgenic	gi|354798565|gb|JN963066.1|	JN963066	100.000	80	0	0	1	80	23416	23495	9.50e-33	148	Mus musculus targeted KO-first, conditional ready, lacZ-tagged mutant allele Sh2b3:tm1a(EUCOMM)Wtsi; transgenic
Mus musculus targeted KO-first, conditional ready, lacZ-tagged mutant allele Gpr19:tm1a(KOMP)Ucd; transgenic	gi|354798564|gb|JN963065.1|	JN963065	100.000	80	0	0	1	80	24062	24141	9.50e-33	148	Mus musculus targeted KO-first, conditional ready, lacZ-tagged mutant allele Gpr19:tm1a(KOMP)Ucd; transgenic
Mus musculus targeted KO-first, conditional ready, lacZ-tagged mutant allele Sfrp1:tm1a(EUCOMM)Hmgu; transgenic	gi|354798562|gb|JN963063.1|	JN963063	100.000	80	0	0	1	80	22890	22969	9.50e-33	148	Mus musculus targeted KO-first, conditional ready, lacZ-tagged mutant allele Sfrp1:tm1a(EUCOMM)Hmgu; transgenic
Mus musculus targeted KO-first, conditional ready, lacZ-tagged mutant allele Tcof1:tm2a(KOMP)Wtsi; transgenic	gi|354798561|gb|JN963062.1|	JN963062	100.000	80	0	0	1	80	22919	22998	9.50e-33	148	Mus musculus targeted KO-first, conditional ready, lacZ-tagged mutant allele Tcof1:tm2a(KOMP)Wtsi; transgenic
Mus musculus targeted KO-first, conditional ready, lacZ-tagged mutant allele Cyp2b10:tm1a(KOMP)Wtsi; transgenic	gi|354798559|gb|JN963060.1|	JN963060	100.000	80	0	0	1	80	22903	22982	9.50e-33	148	Mus musculus targeted KO-first, conditional ready, lacZ-tagged mutant allele Cyp2b10:tm1a(KOMP)Wtsi; transgenic
Mus musculus targeted KO-first, conditional ready, lacZ-tagged mutant allele Cyp27a1:tm1a(EUCOMM)Hmgu; transgenic	gi|354798557|gb|JN963058.1|	JN963058	100.000	80	0	0	1	80	22936	23015	9.50e-33	148	Mus musculus targeted KO-first, conditional ready, lacZ-tagged mutant allele Cyp27a1:tm1a(EUCOMM)Hmgu; transgenic
Mus musculus targeted KO-first, conditional ready, lacZ-tagged mutant allele Cyp1a2:tm1a(EUCOMM)Hmgu; transgenic	gi|354798555|gb|JN963056.1|	JN963056	100.000	80	0	0	1	80	25444	25523	9.50e-33	148	Mus musculus targeted KO-first, conditional ready, lacZ-tagged mutant allele Cyp1a2:tm1a(EUCOMM)Hmgu; transgenic
Mus musculus targeted KO-first, conditional ready, lacZ-tagged mutant allele Cyp17a1:tm1a(EUCOMM)Wtsi; transgenic	gi|354798554|gb|JN963055.1|	JN963055	100.000	80	0	0	1	80	23860	23939	9.50e-33	148	Mus musculus targeted KO-first, conditional ready, lacZ-tagged mutant allele Cyp17a1:tm1a(EUCOMM)Wtsi; transgenic
Mus musculus targeted KO-first, conditional ready, lacZ-tagged mutant allele Cryab:tm1a(EUCOMM)Hmgu; transgenic	gi|354798549|gb|JN963050.1|	JN963050	100.000	80	0	0	1	80	24870	24949	9.50e-33	148	Mus musculus targeted KO-first, conditional ready, lacZ-tagged mutant allele Cryab:tm1a(EUCOMM)Hmgu; transgenic
Mus musculus targeted KO-first, conditional ready, lacZ-tagged mutant allele Cr1l:tm1a(KOMP)Wtsi; transgenic	gi|354798548|gb|JN963049.1|	JN963049	100.000	80	0	0	1	80	22786	22865	9.50e-33	148	Mus musculus targeted KO-first, conditional ready, lacZ-tagged mutant allele Cr1l:tm1a(KOMP)Wtsi; transgenic
Mus musculus targeted KO-first, conditional ready, lacZ-tagged mutant allele Crh:tm1a(EUCOMM)Wtsi; transgenic	gi|354798546|gb|JN963047.1|	JN963047	100.000	80	0	0	1	80	23785	23864	9.50e-33	148	Mus musculus targeted KO-first, conditional ready, lacZ-tagged mutant allele Crh:tm1a(EUCOMM)Wtsi; transgenic
Mus musculus targeted KO-first, conditional ready, lacZ-tagged mutant allele Cpa1:tm1a(KOMP)Ucd tm1a(KOMP)Wtsi; transgenic	gi|354798545|gb|JN963046.1|	JN963046	100.000	80	0	0	1	80	24367	24446	9.50e-33	148	Mus musculus targeted KO-first, conditional ready, lacZ-tagged mutant allele Cpa1:tm1a(KOMP)Ucd tm1a(KOMP)Wtsi; transgenic
Mus musculus targeted KO-first, conditional ready, lacZ-tagged mutant allele Cp:tm1a(KOMP)Wtsi; transgenic	gi|354798544|gb|JN963045.1|	JN963045	100.000	80	0	0	1	80	22952	23031	9.50e-33	148	Mus musculus targeted KO-first, conditional ready, lacZ-tagged mutant allele Cp:tm1a(KOMP)Wtsi; transgenic
Mus musculus targeted KO-first, conditional ready, lacZ-tagged mutant allele Comt:tm1a(EUCOMM)Wtsi; transgenic	gi|354798543|gb|JN963044.1|	JN963044	100.000	80	0	0	1	80	24009	24088	9.50e-33	148	Mus musculus targeted KO-first, conditional ready, lacZ-tagged mutant allele Comt:tm1a(EUCOMM)Wtsi; transgenic
Mus musculus targeted KO-first, conditional ready, lacZ-tagged mutant allele Col1a2:tm1a(EUCOMM)Wtsi; transgenic	gi|354798542|gb|JN963043.1|	JN963043	100.000	80	0	0	1	80	24079	24158	9.50e-33	148	Mus musculus targeted KO-first, conditional ready, lacZ-tagged mutant allele Col1a2:tm1a(EUCOMM)Wtsi; transgenic
Mus musculus targeted KO-first, conditional ready, lacZ-tagged mutant allele Col8a1:tm1a(KOMP)Ucd; transgenic	gi|354798541|gb|JN963042.1|	JN963042	100.000	80	0	0	1	80	24938	25017	9.50e-33	148	Mus musculus targeted KO-first, conditional ready, lacZ-tagged mutant allele Col8a1:tm1a(KOMP)Ucd; transgenic
Mus musculus targeted KO-first, conditional ready, lacZ-tagged mutant allele Col7a1:tm1a(EUCOMM)Wtsi; transgenic	gi|354798540|gb|JN963041.1|	JN963041	100.000	80	0	0	1	80	24771	24850	9.50e-33	148	Mus musculus targeted KO-first, conditional ready, lacZ-tagged mutant allele Col7a1:tm1a(EUCOMM)Wtsi; transgenic
Mus musculus targeted KO-first, conditional ready, lacZ-tagged mutant allele Col3a1:tm1a(EUCOMM)Wtsi; transgenic	gi|354798538|gb|JN963039.1|	JN963039	100.000	80	0	0	1	80	23685	23764	9.50e-33	148	Mus musculus targeted KO-first, conditional ready, lacZ-tagged mutant allele Col3a1:tm1a(EUCOMM)Wtsi; transgenic
Mus musculus targeted KO-first, conditional ready, lacZ-tagged mutant allele Col12a1:tm1a(KOMP)Ucd tm2a(KOMP)Wtsi; transgenic	gi|354798537|gb|JN963038.1|	JN963038	100.000	80	0	0	1	80	23656	23735	9.50e-33	148	Mus musculus targeted KO-first, conditional ready, lacZ-tagged mutant allele Col12a1:tm1a(KOMP)Ucd tm2a(KOMP)Wtsi; transgenic
Mus musculus targeted KO-first, conditional ready, lacZ-tagged mutant allele Cnga1:tm1a(KOMP)Wtsi tm2a(KOMP)Wtsi; transgenic	gi|354798536|gb|JN963037.1|	JN963037	100.000	80	0	0	1	80	22908	22987	9.50e-33	148	Mus musculus targeted KO-first, conditional ready, lacZ-tagged mutant allele Cnga1:tm1a(KOMP)Wtsi tm2a(KOMP)Wtsi; transgenic
Mus musculus targeted KO-first, conditional ready, lacZ-tagged mutant allele Cdh1:tm1a(EUCOMM)Wtsi; transgenic	gi|354798533|gb|JN963034.1|	JN963034	100.000	80	0	0	1	80	22089	22168	9.50e-33	148	Mus musculus targeted KO-first, conditional ready, lacZ-tagged mutant allele Cdh1:tm1a(EUCOMM)Wtsi; transgenic
Mus musculus targeted KO-first, conditional ready, lacZ-tagged mutant allele Cd44:tm1a(KOMP)Wtsi; transgenic	gi|354798531|gb|JN963032.1|	JN963032	100.000	80	0	0	1	80	22879	22958	9.50e-33	148	Mus musculus targeted KO-first, conditional ready, lacZ-tagged mutant allele Cd44:tm1a(KOMP)Wtsi; transgenic
Mus musculus targeted KO-first, conditional ready, lacZ-tagged mutant allele Cd247:tm2a(KOMP)Wtsi tm1a(KOMP)Wtsi; transgenic	gi|354798530|gb|JN963031.1|	JN963031	100.000	80	0	0	1	80	25486	25565	9.50e-33	148	Mus musculus targeted KO-first, conditional ready, lacZ-tagged mutant allele Cd247:tm2a(KOMP)Wtsi tm1a(KOMP)Wtsi; transgenic
Mus musculus targeted KO-first, conditional ready, lacZ-tagged mutant allele Cd22:tm1a(EUCOMM)Wtsi; transgenic	gi|354798528|gb|JN963029.1|	JN963029	100.000	80	0	0	1	80	23962	24041	9.50e-33	148	Mus musculus targeted KO-first, conditional ready, lacZ-tagged mutant allele Cd22:tm1a(EUCOMM)Wtsi; transgenic
Mus musculus targeted KO-first, conditional ready, lacZ-tagged mutant allele Ccnd2:tm1a(KOMP)Ucd; transgenic	gi|354798526|gb|JN963027.1|	JN963027	100.000	80	0	0	1	80	22958	23037	9.50e-33	148	Mus musculus targeted KO-first, conditional ready, lacZ-tagged mutant allele Ccnd2:tm1a(KOMP)Ucd; transgenic
Mus musculus targeted KO-first, conditional ready, lacZ-tagged mutant allele C4bp:tm1a(KOMP)Wtsi; transgenic	gi|354798524|gb|JN963025.1|	JN963025	100.000	80	0	0	1	80	23158	23237	9.50e-33	148	Mus musculus targeted KO-first, conditional ready, lacZ-tagged mutant allele C4bp:tm1a(KOMP)Wtsi; transgenic
Mus musculus targeted KO-first, conditional ready, lacZ-tagged mutant allele C1qa:tm1a(EUCOMM)Wtsi; transgenic	gi|354798523|gb|JN963024.1|	JN963024	100.000	80	0	0	1	80	23207	23286	9.50e-33	148	Mus musculus targeted KO-first, conditional ready, lacZ-tagged mutant allele C1qa:tm1a(EUCOMM)Wtsi; transgenic
Mus musculus targeted KO-first, conditional ready, lacZ-tagged mutant allele Manba:tm1a(KOMP)Wtsi; transgenic	gi|354798522|gb|JN963023.1|	JN963023	100.000	80	0	0	1	80	22772	22851	9.50e-33	148	Mus musculus targeted KO-first, conditional ready, lacZ-tagged mutant allele Manba:tm1a(KOMP)Wtsi; transgenic
Mus musculus targeted KO-first, conditional ready, lacZ-tagged mutant allele Blk:tm1a(EUCOMM)Wtsi; transgenic	gi|354798521|gb|JN963022.1|	JN963022	100.000	80	0	0	1	80	22834	22913	9.50e-33	148	Mus musculus targeted KO-first, conditional ready, lacZ-tagged mutant allele Blk:tm1a(EUCOMM)Wtsi; transgenic
Mus musculus targeted KO-first, conditional ready, lacZ-tagged mutant allele Atp5a1:tm1a(EUCOMM)Wtsi; transgenic	gi|354798518|gb|JN963019.1|	JN963019	100.000	80	0	0	1	80	21525	21604	9.50e-33	148	Mus musculus targeted KO-first, conditional ready, lacZ-tagged mutant allele Atp5a1:tm1a(EUCOMM)Wtsi; transgenic
Mus musculus targeted KO-first, conditional ready, lacZ-tagged mutant allele Atp1b1:tm1a(EUCOMM)Wtsi; transgenic	gi|354798517|gb|JN963018.1|	JN963018	100.000	80	0	0	1	80	24651	24730	9.50e-33	148	Mus musculus targeted KO-first, conditional ready, lacZ-tagged mutant allele Atp1b1:tm1a(EUCOMM)Wtsi; transgenic
Mus musculus targeted KO-first, conditional ready, lacZ-tagged mutant allele Apob:tm1a(KOMP)Wtsi; transgenic	gi|354798514|gb|JN963015.1|	JN963015	100.000	80	0	0	1	80	23642	23721	9.50e-33	148	Mus musculus targeted KO-first, conditional ready, lacZ-tagged mutant allele Apob:tm1a(KOMP)Wtsi; transgenic
Mus musculus targeted KO-first, conditional ready, lacZ-tagged mutant allele Fabp4:tm1a(KOMP)Wtsi; transgenic	gi|354798513|gb|JN963014.1|	JN963014	100.000	80	0	0	1	80	23639	23718	9.50e-33	148	Mus musculus targeted KO-first, conditional ready, lacZ-tagged mutant allele Fabp4:tm1a(KOMP)Wtsi; transgenic
Mus musculus targeted KO-first, conditional ready, lacZ-tagged mutant allele Ank1:tm1a(KOMP)Wtsi; transgenic	gi|354798511|gb|JN963012.1|	JN963012	100.000	80	0	0	1	80	23174	23253	9.50e-33	148	Mus musculus targeted KO-first, conditional ready, lacZ-tagged mutant allele Ank1:tm1a(KOMP)Wtsi; transgenic
Mus musculus targeted KO-first, conditional ready, lacZ-tagged mutant allele Alas1:tm1a(EUCOMM)Hmgu; transgenic	gi|354798508|gb|JN963009.1|	JN963009	100.000	80	0	0	1	80	22936	23015	9.50e-33	148	Mus musculus targeted KO-first, conditional ready, lacZ-tagged mutant allele Alas1:tm1a(EUCOMM)Hmgu; transgenic
Mus musculus targeted KO-first, conditional ready, lacZ-tagged mutant allele Afp:tm1a(EUCOMM)Wtsi; transgenic	gi|354798504|gb|JN963005.1|	JN963005	100.000	80	0	0	1	80	23001	23080	9.50e-33	148	Mus musculus targeted KO-first, conditional ready, lacZ-tagged mutant allele Afp:tm1a(EUCOMM)Wtsi; transgenic
Mus musculus targeted KO-first, conditional ready, lacZ-tagged mutant allele Adss:tm1a(EUCOMM)Wtsi; transgenic	gi|354798503|gb|JN963004.1|	JN963004	100.000	80	0	0	1	80	23104	23183	9.50e-33	148	Mus musculus targeted KO-first, conditional ready, lacZ-tagged mutant allele Adss:tm1a(EUCOMM)Wtsi; transgenic
Mus musculus targeted KO-first, conditional ready, lacZ-tagged mutant allele Adrbk2:tm1a(KOMP)Wtsi; transgenic	gi|354798502|gb|JN963003.1|	JN963003	100.000	80	0	0	1	80	22885	22964	9.50e-33	148	Mus musculus targeted KO-first, conditional ready, lacZ-tagged mutant allele Adrbk2:tm1a(KOMP)Wtsi; transgenic
Mus musculus targeted KO-first, conditional ready, lacZ-tagged mutant allele Add1:tm1a(EUCOMM)Wtsi; transgenic	gi|354798501|gb|JN963002.1|	JN963002	100.000	80	0	0	1	80	22903	22982	9.50e-33	148	Mus musculus targeted KO-first, conditional ready, lacZ-tagged mutant allele Add1:tm1a(EUCOMM)Wtsi; transgenic
Mus musculus targeted KO-first, conditional ready, lacZ-tagged mutant allele Chrng:tm1a(EUCOMM)Hmgu; transgenic	gi|354798499|gb|JN963000.1|	JN963000	100.000	80	0	0	1	80	24361	24440	9.50e-33	148	Mus musculus targeted KO-first, conditional ready, lacZ-tagged mutant allele Chrng:tm1a(EUCOMM)Hmgu; transgenic
Mus musculus targeted KO-first, conditional ready, lacZ-tagged mutant allele Dbnl:tm1a(KOMP)Wtsi; transgenic	gi|354798495|gb|JN962996.1|	JN962996	100.000	80	0	0	1	80	23672	23751	9.50e-33	148	Mus musculus targeted KO-first, conditional ready, lacZ-tagged mutant allele Dbnl:tm1a(KOMP)Wtsi; transgenic
Mus musculus targeted KO-first, conditional ready, lacZ-tagged mutant allele Gm15319:tm1a(KOMP)Wtsi; transgenic	gi|354798494|gb|JN962995.1|	JN962995	100.000	80	0	0	1	80	22903	22982	9.50e-33	148	Mus musculus targeted KO-first, conditional ready, lacZ-tagged mutant allele Gm15319:tm1a(KOMP)Wtsi; transgenic
Mus musculus targeted KO-first, conditional ready, lacZ-tagged mutant allele Cyp3a59:tm1a(KOMP)Wtsi; transgenic	gi|354798493|gb|JN962994.1|	JN962994	100.000	80	0	0	1	80	23103	23182	9.50e-33	148	Mus musculus targeted KO-first, conditional ready, lacZ-tagged mutant allele Cyp3a59:tm1a(KOMP)Wtsi; transgenic
Mus musculus targeted KO-first, conditional ready, lacZ-tagged mutant allele Gm14781:tm1a(KOMP)Wtsi; transgenic	gi|354798492|gb|JN962993.1|	JN962993	100.000	80	0	0	1	80	24076	24155	9.50e-33	148	Mus musculus targeted KO-first, conditional ready, lacZ-tagged mutant allele Gm14781:tm1a(KOMP)Wtsi; transgenic
Mus musculus targeted KO-first, conditional ready, lacZ-tagged mutant allele Gm10058:tm1a(KOMP)Wtsi; transgenic	gi|354798491|gb|JN962992.1|	JN962992	100.000	80	0	0	1	80	22785	22864	9.50e-33	148	Mus musculus targeted KO-first, conditional ready, lacZ-tagged mutant allele Gm10058:tm1a(KOMP)Wtsi; transgenic
Mus musculus targeted KO-first, conditional ready, lacZ-tagged mutant allele Gm10486:tm1a(KOMP)Wtsi; transgenic	gi|354798489|gb|JN962990.1|	JN962990	100.000	80	0	0	1	80	23229	23308	9.50e-33	148	Mus musculus targeted KO-first, conditional ready, lacZ-tagged mutant allele Gm10486:tm1a(KOMP)Wtsi; transgenic
Mus musculus targeted KO-first, conditional ready, lacZ-tagged mutant allele Alg13:tm1a(KOMP)Wtsi; transgenic	gi|354798488|gb|JN962989.1|	JN962989	100.000	80	0	0	1	80	22816	22895	9.50e-33	148	Mus musculus targeted KO-first, conditional ready, lacZ-tagged mutant allele Alg13:tm1a(KOMP)Wtsi; transgenic
Mus musculus targeted KO-first, conditional ready, lacZ-tagged mutant allele Tmem90b:tm1a(KOMP)Wtsi; transgenic	gi|354798487|gb|JN962988.1|	JN962988	100.000	80	0	0	1	80	23327	23406	9.50e-33	148	Mus musculus targeted KO-first, conditional ready, lacZ-tagged mutant allele Tmem90b:tm1a(KOMP)Wtsi; transgenic
Mus musculus targeted KO-first, conditional ready, lacZ-tagged mutant allele 5430421N21Rik:tm1a(KOMP)Wtsi; transgenic	gi|354798486|gb|JN962987.1|	JN962987	100.000	80	0	0	1	80	22934	23013	9.50e-33	148	Mus musculus targeted KO-first, conditional ready, lacZ-tagged mutant allele 5430421N21Rik:tm1a(KOMP)Wtsi; transgenic
Mus musculus targeted KO-first, conditional ready, lacZ-tagged mutant allele Gm12886:tm1a(KOMP)Wtsi; transgenic	gi|354798481|gb|JN962982.1|	JN962982	100.000	80	0	0	1	80	23744	23823	9.50e-33	148	Mus musculus targeted KO-first, conditional ready, lacZ-tagged mutant allele Gm12886:tm1a(KOMP)Wtsi; transgenic
Mus musculus targeted KO-first, conditional ready, lacZ-tagged mutant allele Gm13030:tm1a(KOMP)Wtsi; transgenic	gi|354798480|gb|JN962981.1|	JN962981	100.000	80	0	0	1	80	23387	23466	9.50e-33	148	Mus musculus targeted KO-first, conditional ready, lacZ-tagged mutant allele Gm13030:tm1a(KOMP)Wtsi; transgenic
Mus musculus targeted KO-first, conditional ready, lacZ-tagged mutant allele Gm13128:tm1a(KOMP)Wtsi; transgenic	gi|354798476|gb|JN962977.1|	JN962977	100.000	80	0	0	1	80	25027	25106	9.50e-33	148	Mus musculus targeted KO-first, conditional ready, lacZ-tagged mutant allele Gm13128:tm1a(KOMP)Wtsi; transgenic
Mus musculus targeted KO-first, conditional ready, lacZ-tagged mutant allele Arid3c:tm1a(KOMP)Wtsi; transgenic	gi|354798474|gb|JN962975.1|	JN962975	100.000	80	0	0	1	80	23112	23191	9.50e-33	148	Mus musculus targeted KO-first, conditional ready, lacZ-tagged mutant allele Arid3c:tm1a(KOMP)Wtsi; transgenic
Mus musculus targeted KO-first, conditional ready, lacZ-tagged mutant allele Gm13547:tm1a(KOMP)Wtsi; transgenic	gi|354798472|gb|JN962973.1|	JN962973	100.000	80	0	0	1	80	23566	23645	9.50e-33	148	Mus musculus targeted KO-first, conditional ready, lacZ-tagged mutant allele Gm13547:tm1a(KOMP)Wtsi; transgenic
Mus musculus targeted KO-first, conditional ready, lacZ-tagged mutant allele Gm11435:tm1a(KOMP)Wtsi; transgenic	gi|354798471|gb|JN962972.1|	JN962972	100.000	80	0	0	1	80	22836	22915	9.50e-33	148	Mus musculus targeted KO-first, conditional ready, lacZ-tagged mutant allele Gm11435:tm1a(KOMP)Wtsi; transgenic
Mus musculus targeted KO-first, conditional ready, lacZ-tagged mutant allele Gm13103:tm1a(KOMP)Wtsi; transgenic	gi|354798470|gb|JN962971.1|	JN962971	100.000	80	0	0	1	80	24356	24435	9.50e-33	148	Mus musculus targeted KO-first, conditional ready, lacZ-tagged mutant allele Gm13103:tm1a(KOMP)Wtsi; transgenic
Mus musculus targeted KO-first, conditional ready, lacZ-tagged mutant allele Pramef17:tm1a(KOMP)Ucd tm1a(KOMP)Wtsi; transgenic	gi|354798469|gb|JN962970.1|	JN962970	100.000	80	0	0	1	80	23288	23367	9.50e-33	148	Mus musculus targeted KO-first, conditional ready, lacZ-tagged mutant allele Pramef17:tm1a(KOMP)Ucd tm1a(KOMP)Wtsi; transgenic
Mus musculus targeted KO-first, conditional ready, lacZ-tagged mutant allele Gm14025:tm1a(KOMP)Wtsi; transgenic	gi|354798467|gb|JN962968.1|	JN962968	100.000	80	0	0	1	80	23013	23092	9.50e-33	148	Mus musculus targeted KO-first, conditional ready, lacZ-tagged mutant allele Gm14025:tm1a(KOMP)Wtsi; transgenic
Mus musculus targeted KO-first, conditional ready, lacZ-tagged mutant allele Gm5800:tm1a(KOMP)Wtsi tm2a(KOMP)Wtsi; transgenic	gi|354798465|gb|JN962966.1|	JN962966	100.000	80	0	0	1	80	25418	25497	9.50e-33	148	Mus musculus targeted KO-first, conditional ready, lacZ-tagged mutant allele Gm5800:tm1a(KOMP)Wtsi tm2a(KOMP)Wtsi; transgenic
Mus musculus targeted KO-first, conditional ready, lacZ-tagged mutant allele Gm6471:tm1a(KOMP)Wtsi; transgenic	gi|354798464|gb|JN962965.1|	JN962965	100.000	80	0	0	1	80	22942	23021	9.50e-33	148	Mus musculus targeted KO-first, conditional ready, lacZ-tagged mutant allele Gm6471:tm1a(KOMP)Wtsi; transgenic
Mus musculus targeted KO-first, conditional ready, lacZ-tagged mutant allele Fam186b:tm1a(KOMP)Ucd; transgenic	gi|354798459|gb|JN962960.1|	JN962960	100.000	80	0	0	1	80	24369	24448	9.50e-33	148	Mus musculus targeted KO-first, conditional ready, lacZ-tagged mutant allele Fam186b:tm1a(KOMP)Ucd; transgenic
Mus musculus targeted KO-first, conditional ready, lacZ-tagged mutant allele Cyp2b23:tm1a(EUCOMM)Hmgu; transgenic	gi|354798457|gb|JN962958.1|	JN962958	100.000	80	0	0	1	80	23245	23324	9.50e-33	148	Mus musculus targeted KO-first, conditional ready, lacZ-tagged mutant allele Cyp2b23:tm1a(EUCOMM)Hmgu; transgenic
Mus musculus targeted KO-first, conditional ready, lacZ-tagged mutant allele Cyp3a57:tm1a(KOMP)Wtsi; transgenic	gi|354798456|gb|JN962957.1|	JN962957	100.000	80	0	0	1	80	22833	22912	9.50e-33	148	Mus musculus targeted KO-first, conditional ready, lacZ-tagged mutant allele Cyp3a57:tm1a(KOMP)Wtsi; transgenic
Mus musculus targeted KO-first, conditional ready, lacZ-tagged mutant allele Gm5820:tm1a(EUCOMM)Hmgu; transgenic	gi|354798455|gb|JN962956.1|	JN962956	100.000	80	0	0	1	80	22800	22879	9.50e-33	148	Mus musculus targeted KO-first, conditional ready, lacZ-tagged mutant allele Gm5820:tm1a(EUCOMM)Hmgu; transgenic
Mus musculus targeted KO-first, conditional ready, lacZ-tagged mutant allele Gm4745:tm1a(KOMP)Wtsi; transgenic	gi|354798454|gb|JN962955.1|	JN962955	100.000	80	0	0	1	80	23440	23519	9.50e-33	148	Mus musculus targeted KO-first, conditional ready, lacZ-tagged mutant allele Gm4745:tm1a(KOMP)Wtsi; transgenic
Mus musculus targeted KO-first, conditional ready, lacZ-tagged mutant allele Gm6084:tm1a(KOMP)Wtsi; transgenic	gi|354798452|gb|JN962953.1|	JN962953	100.000	80	0	0	1	80	23626	23705	9.50e-33	148	Mus musculus targeted KO-first, conditional ready, lacZ-tagged mutant allele Gm6084:tm1a(KOMP)Wtsi; transgenic
Mus musculus targeted KO-first, conditional ready, lacZ-tagged mutant allele Sult2a4:tm1a(KOMP)Wtsi; transgenic	gi|354798451|gb|JN962952.1|	JN962952	100.000	80	0	0	1	80	22962	23041	9.50e-33	148	Mus musculus targeted KO-first, conditional ready, lacZ-tagged mutant allele Sult2a4:tm1a(KOMP)Wtsi; transgenic
Mus musculus targeted KO-first, conditional ready, lacZ-tagged mutant allele Gm16432:tm1a(KOMP)Wtsi; transgenic	gi|354798449|gb|JN962950.1|	JN962950	100.000	80	0	0	1	80	22832	22911	9.50e-33	148	Mus musculus targeted KO-first, conditional ready, lacZ-tagged mutant allele Gm16432:tm1a(KOMP)Wtsi; transgenic
Mus musculus targeted KO-first, conditional ready, lacZ-tagged mutant allele Lipt1:tm1a(EUCOMM)Wtsi; transgenic	gi|354798448|gb|JN962949.1|	JN962949	100.000	80	0	0	1	80	25271	25350	9.50e-33	148	Mus musculus targeted KO-first, conditional ready, lacZ-tagged mutant allele Lipt1:tm1a(EUCOMM)Wtsi; transgenic
Mus musculus targeted KO-first, conditional ready, lacZ-tagged mutant allele Ces3b:tm1a(KOMP)Wtsi; transgenic	gi|354798447|gb|JN962948.1|	JN962948	100.000	80	0	0	1	80	22995	23074	9.50e-33	148	Mus musculus targeted KO-first, conditional ready, lacZ-tagged mutant allele Ces3b:tm1a(KOMP)Wtsi; transgenic
Mus musculus targeted KO-first, conditional ready, lacZ-tagged mutant allele Spink7:tm1a(EUCOMM)Hmgu; transgenic	gi|354798446|gb|JN962947.1|	JN962947	100.000	80	0	0	1	80	22858	22937	9.50e-33	148	Mus musculus targeted KO-first, conditional ready, lacZ-tagged mutant allele Spink7:tm1a(EUCOMM)Hmgu; transgenic
Mus musculus targeted KO-first, conditional ready, lacZ-tagged mutant allele Gm6792:tm1a(EUCOMM)Hmgu; transgenic	gi|354798445|gb|JN962946.1|	JN962946	100.000	80	0	0	1	80	24192	24271	9.50e-33	148	Mus musculus targeted KO-first, conditional ready, lacZ-tagged mutant allele Gm6792:tm1a(EUCOMM)Hmgu; transgenic
Mus musculus targeted KO-first, conditional ready, lacZ-tagged mutant allele Gm7247:tm1a(KOMP)Wtsi; transgenic	gi|354798444|gb|JN962945.1|	JN962945	100.000	80	0	0	1	80	23643	23722	9.50e-33	148	Mus musculus targeted KO-first, conditional ready, lacZ-tagged mutant allele Gm7247:tm1a(KOMP)Wtsi; transgenic
Mus musculus targeted KO-first, conditional ready, lacZ-tagged mutant allele Gm14492:tm1a(KOMP)Wtsi; transgenic	gi|354798443|gb|JN962944.1|	JN962944	100.000	80	0	0	1	80	24670	24749	9.50e-33	148	Mus musculus targeted KO-first, conditional ready, lacZ-tagged mutant allele Gm14492:tm1a(KOMP)Wtsi; transgenic
Mus musculus targeted KO-first, conditional ready, lacZ-tagged mutant allele Sh2d1b2:tm1a(KOMP)Wtsi; transgenic	gi|354798439|gb|JN962940.1|	JN962940	100.000	80	0	0	1	80	24815	24894	9.50e-33	148	Mus musculus targeted KO-first, conditional ready, lacZ-tagged mutant allele Sh2d1b2:tm1a(KOMP)Wtsi; transgenic
Mus musculus targeted KO-first, conditional ready, lacZ-tagged mutant allele BC048562:tm1a(KOMP)Wtsi; transgenic	gi|354798438|gb|JN962939.1|	JN962939	100.000	80	0	0	1	80	23645	23724	9.50e-33	148	Mus musculus targeted KO-first, conditional ready, lacZ-tagged mutant allele BC048562:tm1a(KOMP)Wtsi; transgenic
Mus musculus targeted KO-first, conditional ready, lacZ-tagged mutant allele Heatr2:tm1a(EUCOMM)Wtsi; transgenic	gi|354798437|gb|JN962938.1|	JN962938	100.000	80	0	0	1	80	23377	23456	9.50e-33	148	Mus musculus targeted KO-first, conditional ready, lacZ-tagged mutant allele Heatr2:tm1a(EUCOMM)Wtsi; transgenic
Mus musculus targeted KO-first, conditional ready, lacZ-tagged mutant allele Rgs22:tm1a(KOMP)Wtsi; transgenic	gi|354798436|gb|JN962937.1|	JN962937	100.000	80	0	0	1	80	23401	23480	9.50e-33	148	Mus musculus targeted KO-first, conditional ready, lacZ-tagged mutant allele Rgs22:tm1a(KOMP)Wtsi; transgenic
Mus musculus targeted KO-first, conditional ready, lacZ-tagged mutant allele Ehbp1l1:tm1a(EUCOMM)Wtsi; transgenic	gi|354798435|gb|JN962936.1|	JN962936	100.000	80	0	0	1	80	23073	23152	9.50e-33	148	Mus musculus targeted KO-first, conditional ready, lacZ-tagged mutant allele Ehbp1l1:tm1a(EUCOMM)Wtsi; transgenic
Mus musculus targeted KO-first, conditional ready, lacZ-tagged mutant allele Mrap2:tm1a(EUCOMM)Hmgu tm1a(EUCOMM)Wtsi; transgenic	gi|354798434|gb|JN962935.1|	JN962935	100.000	80	0	0	1	80	22863	22942	9.50e-33	148	Mus musculus targeted KO-first, conditional ready, lacZ-tagged mutant allele Mrap2:tm1a(EUCOMM)Hmgu tm1a(EUCOMM)Wtsi; transgenic
Mus musculus targeted KO-first, conditional ready, lacZ-tagged mutant allele E130311K13Rik:tm2a(KOMP)Wtsi; transgenic	gi|354798433|gb|JN962934.1|	JN962934	100.000	80	0	0	1	80	22931	23010	9.50e-33	148	Mus musculus targeted KO-first, conditional ready, lacZ-tagged mutant allele E130311K13Rik:tm2a(KOMP)Wtsi; transgenic
Mus musculus targeted KO-first, conditional ready, lacZ-tagged mutant allele Tmem130:tm1a(EUCOMM)Hmgu; transgenic	gi|354798432|gb|JN962933.1|	JN962933	100.000	80	0	0	1	80	22960	23039	9.50e-33	148	Mus musculus targeted KO-first, conditional ready, lacZ-tagged mutant allele Tmem130:tm1a(EUCOMM)Hmgu; transgenic
Mus musculus targeted KO-first, conditional ready, lacZ-tagged mutant allele D630003M21Rik:tm2a(KOMP)Wtsi tm1a(KOMP)Wtsi; transgenic	gi|354798431|gb|JN962932.1|	JN962932	100.000	80	0	0	1	80	22864	22943	9.50e-33	148	Mus musculus targeted KO-first, conditional ready, lacZ-tagged mutant allele D630003M21Rik:tm2a(KOMP)Wtsi tm1a(KOMP)Wtsi; transgenic
Mus musculus targeted KO-first, conditional ready, lacZ-tagged mutant allele Fam132b:tm2a(EUCOMM)Hmgu; transgenic	gi|354798429|gb|JN962930.1|	JN962930	100.000	80	0	0	1	80	25881	25960	9.50e-33	148	Mus musculus targeted KO-first, conditional ready, lacZ-tagged mutant allele Fam132b:tm2a(EUCOMM)Hmgu; transgenic
Mus musculus targeted KO-first, conditional ready, lacZ-tagged mutant allele Apol9a:tm1a(EUCOMM)Hmgu; transgenic	gi|354798428|gb|JN962929.1|	JN962929	100.000	80	0	0	1	80	23914	23993	9.50e-33	148	Mus musculus targeted KO-first, conditional ready, lacZ-tagged mutant allele Apol9a:tm1a(EUCOMM)Hmgu; transgenic
Mus musculus targeted KO-first, conditional ready, lacZ-tagged mutant allele Rad54b:tm1a(EUCOMM)Wtsi; transgenic	gi|354798427|gb|JN962928.1|	JN962928	100.000	80	0	0	1	80	21305	21384	9.50e-33	148	Mus musculus targeted KO-first, conditional ready, lacZ-tagged mutant allele Rad54b:tm1a(EUCOMM)Wtsi; transgenic
Mus musculus targeted KO-first, conditional ready, lacZ-tagged mutant allele Fam38a:tm1a(KOMP)Wtsi; transgenic	gi|354798424|gb|JN962925.1|	JN962925	100.000	80	0	0	1	80	25879	25958	9.50e-33	148	Mus musculus targeted KO-first, conditional ready, lacZ-tagged mutant allele Fam38a:tm1a(KOMP)Wtsi; transgenic
Mus musculus targeted KO-first, conditional ready, lacZ-tagged mutant allele Gnat3:tm1a(EUCOMM)Wtsi; transgenic	gi|354798422|gb|JN962923.1|	JN962923	100.000	80	0	0	1	80	22893	22972	9.50e-33	148	Mus musculus targeted KO-first, conditional ready, lacZ-tagged mutant allele Gnat3:tm1a(EUCOMM)Wtsi; transgenic
Mus musculus targeted KO-first, conditional ready, lacZ-tagged mutant allele Zcchc16:tm1a(KOMP)Wtsi; transgenic	gi|354798420|gb|JN962921.1|	JN962921	100.000	80	0	0	1	80	23974	24053	9.50e-33	148	Mus musculus targeted KO-first, conditional ready, lacZ-tagged mutant allele Zcchc16:tm1a(KOMP)Wtsi; transgenic
Mus musculus targeted KO-first, conditional ready, lacZ-tagged mutant allele BC094916:tm1a(KOMP)Wtsi; transgenic	gi|354798416|gb|JN962917.1|	JN962917	100.000	80	0	0	1	80	24440	24519	9.50e-33	148	Mus musculus targeted KO-first, conditional ready, lacZ-tagged mutant allele BC094916:tm1a(KOMP)Wtsi; transgenic
Mus musculus targeted KO-first, conditional ready, lacZ-tagged mutant allele Lrp3:tm1a(KOMP)Wtsi; transgenic	gi|354798413|gb|JN962914.1|	JN962914	100.000	80	0	0	1	80	22975	23054	9.50e-33	148	Mus musculus targeted KO-first, conditional ready, lacZ-tagged mutant allele Lrp3:tm1a(KOMP)Wtsi; transgenic
Mus musculus targeted KO-first, conditional ready, lacZ-tagged mutant allele Grxcr1:tm1a(EUCOMM)Wtsi; transgenic	gi|354798409|gb|JN962910.1|	JN962910	100.000	80	0	0	1	80	22977	23056	9.50e-33	148	Mus musculus targeted KO-first, conditional ready, lacZ-tagged mutant allele Grxcr1:tm1a(EUCOMM)Wtsi; transgenic
Mus musculus targeted KO-first, conditional ready, lacZ-tagged mutant allele Ugt2b35:tm1a(KOMP)Wtsi; transgenic	gi|354798408|gb|JN962909.1|	JN962909	100.000	80	0	0	1	80	22883	22962	9.50e-33	148	Mus musculus targeted KO-first, conditional ready, lacZ-tagged mutant allele Ugt2b35:tm1a(KOMP)Wtsi; transgenic
Mus musculus targeted KO-first, conditional ready, lacZ-tagged mutant allele Serpinb3a:tm1a(KOMP)Wtsi; transgenic	gi|354798407|gb|JN962908.1|	JN962908	100.000	80	0	0	1	80	23041	23120	9.50e-33	148	Mus musculus targeted KO-first, conditional ready, lacZ-tagged mutant allele Serpinb3a:tm1a(KOMP)Wtsi; transgenic
Mus musculus targeted KO-first, conditional ready, lacZ-tagged mutant allele Csta:tm1a(EUCOMM)Wtsi; transgenic	gi|354798406|gb|JN962907.1|	JN962907	100.000	80	0	0	1	80	22787	22866	9.50e-33	148	Mus musculus targeted KO-first, conditional ready, lacZ-tagged mutant allele Csta:tm1a(EUCOMM)Wtsi; transgenic
Mus musculus targeted KO-first, conditional ready, lacZ-tagged mutant allele Tmprss11e:tm1a(EUCOMM)Hmgu; transgenic	gi|354798403|gb|JN962904.1|	JN962904	100.000	80	0	0	1	80	22944	23023	9.50e-33	148	Mus musculus targeted KO-first, conditional ready, lacZ-tagged mutant allele Tmprss11e:tm1a(EUCOMM)Hmgu; transgenic
Mus musculus targeted KO-first, conditional ready, lacZ-tagged mutant allele Cbx6:tm1a(EUCOMM)Wtsi tm1a(EUCOMM)Hmgu; transgenic	gi|354798402|gb|JN962903.1|	JN962903	100.000	80	0	0	1	80	24175	24254	9.50e-33	148	Mus musculus targeted KO-first, conditional ready, lacZ-tagged mutant allele Cbx6:tm1a(EUCOMM)Wtsi tm1a(EUCOMM)Hmgu; transgenic
Mus musculus targeted KO-first, conditional ready, lacZ-tagged mutant allele Zkscan16:tm2a(KOMP)Wtsi; transgenic	gi|354798399|gb|JN962900.1|	JN962900	100.000	80	0	0	1	80	22834	22913	9.50e-33	148	Mus musculus targeted KO-first, conditional ready, lacZ-tagged mutant allele Zkscan16:tm2a(KOMP)Wtsi; transgenic
Mus musculus targeted KO-first, conditional ready, lacZ-tagged mutant allele Cdsn:tm1a(EUCOMM)Hmgu; transgenic	gi|354798398|gb|JN962899.1|	JN962899	100.000	80	0	0	1	80	25337	25416	9.50e-33	148	Mus musculus targeted KO-first, conditional ready, lacZ-tagged mutant allele Cdsn:tm1a(EUCOMM)Hmgu; transgenic
Mus musculus targeted KO-first, conditional ready, lacZ-tagged mutant allele A630095E13Rik:tm1a(KOMP)Wtsi tm2a(KOMP)Wtsi; transgenic	gi|354798396|gb|JN962897.1|	JN962897	100.000	80	0	0	1	80	23335	23414	9.50e-33	148	Mus musculus targeted KO-first, conditional ready, lacZ-tagged mutant allele A630095E13Rik:tm1a(KOMP)Wtsi tm2a(KOMP)Wtsi; transgenic
Mus musculus targeted KO-first, conditional ready, lacZ-tagged mutant allele Zfp213:tm1a(EUCOMM)Hmgu; transgenic	gi|354798395|gb|JN962896.1|	JN962896	100.000	80	0	0	1	80	23570	23649	9.50e-33	148	Mus musculus targeted KO-first, conditional ready, lacZ-tagged mutant allele Zfp213:tm1a(EUCOMM)Hmgu; transgenic
Mus musculus targeted KO-first, conditional ready, lacZ-tagged mutant allele Fam19a3:tm1a(EUCOMM)Wtsi; transgenic	gi|354798394|gb|JN962895.1|	JN962895	100.000	80	0	0	1	80	23691	23770	9.50e-33	148	Mus musculus targeted KO-first, conditional ready, lacZ-tagged mutant allele Fam19a3:tm1a(EUCOMM)Wtsi; transgenic
Mus musculus targeted KO-first, conditional ready, lacZ-tagged mutant allele Awat2:tm2a(KOMP)Wtsi; transgenic	gi|354798391|gb|JN962892.1|	JN962892	100.000	80	0	0	1	80	23542	23621	9.50e-33	148	Mus musculus targeted KO-first, conditional ready, lacZ-tagged mutant allele Awat2:tm2a(KOMP)Wtsi; transgenic
Mus musculus targeted KO-first, conditional ready, lacZ-tagged mutant allele Klhl31:tm1a(KOMP)Wtsi; transgenic	gi|354798389|gb|JN962890.1|	JN962890	100.000	80	0	0	1	80	24034	24113	9.50e-33	148	Mus musculus targeted KO-first, conditional ready, lacZ-tagged mutant allele Klhl31:tm1a(KOMP)Wtsi; transgenic
Mus musculus targeted KO-first, conditional ready, lacZ-tagged mutant allele 4932412H11Rik:tm1a(KOMP)Wtsi; transgenic	gi|354798388|gb|JN962889.1|	JN962889	100.000	80	0	0	1	80	24757	24836	9.50e-33	148	Mus musculus targeted KO-first, conditional ready, lacZ-tagged mutant allele 4932412H11Rik:tm1a(KOMP)Wtsi; transgenic
Mus musculus targeted KO-first, conditional ready, lacZ-tagged mutant allele Kctd19:tm2a(KOMP)Wtsi; transgenic	gi|354798386|gb|JN962887.1|	JN962887	100.000	80	0	0	1	80	22964	23043	9.50e-33	148	Mus musculus targeted KO-first, conditional ready, lacZ-tagged mutant allele Kctd19:tm2a(KOMP)Wtsi; transgenic
Mus musculus targeted KO-first, conditional ready, lacZ-tagged mutant allele Fat4:tm1a(KOMP)Wtsi; transgenic	gi|354798385|gb|JN962886.1|	JN962886	100.000	80	0	0	1	80	23002	23081	9.50e-33	148	Mus musculus targeted KO-first, conditional ready, lacZ-tagged mutant allele Fat4:tm1a(KOMP)Wtsi; transgenic
Mus musculus targeted KO-first, conditional ready, lacZ-tagged mutant allele Apol10b:tm1a(KOMP)Wtsi; transgenic	gi|354798383|gb|JN962884.1|	JN962884	100.000	80	0	0	1	80	24457	24536	9.50e-33	148	Mus musculus targeted KO-first, conditional ready, lacZ-tagged mutant allele Apol10b:tm1a(KOMP)Wtsi; transgenic
Mus musculus targeted KO-first, conditional ready, lacZ-tagged mutant allele Prmt8:tm1a(EUCOMM)Wtsi tm2a(EUCOMM)Wtsi; transgenic	gi|354798382|gb|JN962883.1|	JN962883	100.000	80	0	0	1	80	22936	23015	9.50e-33	148	Mus musculus targeted KO-first, conditional ready, lacZ-tagged mutant allele Prmt8:tm1a(EUCOMM)Wtsi tm2a(EUCOMM)Wtsi; transgenic
Mus musculus targeted KO-first, conditional ready, lacZ-tagged mutant allele Vwa3a:tm1a(KOMP)Wtsi; transgenic	gi|354798381|gb|JN962882.1|	JN962882	100.000	80	0	0	1	80	23925	24004	9.50e-33	148	Mus musculus targeted KO-first, conditional ready, lacZ-tagged mutant allele Vwa3a:tm1a(KOMP)Wtsi; transgenic
Mus musculus targeted KO-first, conditional ready, lacZ-tagged mutant allele Shisa3:tm2a(KOMP)Wtsi tm1a(KOMP)Wtsi; transgenic	gi|354798380|gb|JN962881.1|	JN962881	100.000	80	0	0	1	80	25675	25754	9.50e-33	148	Mus musculus targeted KO-first, conditional ready, lacZ-tagged mutant allele Shisa3:tm2a(KOMP)Wtsi tm1a(KOMP)Wtsi; transgenic
Mus musculus targeted KO-first, conditional ready, lacZ-tagged mutant allele Ccdc157:tm1a(KOMP)Wtsi; transgenic	gi|354798379|gb|JN962880.1|	JN962880	100.000	80	0	0	1	80	23266	23345	9.50e-33	148	Mus musculus targeted KO-first, conditional ready, lacZ-tagged mutant allele Ccdc157:tm1a(KOMP)Wtsi; transgenic
Mus musculus targeted KO-first, conditional ready, lacZ-tagged mutant allele Piwil4:tm1a(KOMP)Ucd; transgenic	gi|354798378|gb|JN962879.1|	JN962879	100.000	80	0	0	1	80	22909	22988	9.50e-33	148	Mus musculus targeted KO-first, conditional ready, lacZ-tagged mutant allele Piwil4:tm1a(KOMP)Ucd; transgenic
Mus musculus targeted KO-first, conditional ready, lacZ-tagged mutant allele BC061194:tm1a(KOMP)Wtsi; transgenic	gi|354798377|gb|JN962878.1|	JN962878	100.000	80	0	0	1	80	22890	22969	9.50e-33	148	Mus musculus targeted KO-first, conditional ready, lacZ-tagged mutant allele BC061194:tm1a(KOMP)Wtsi; transgenic
Mus musculus targeted KO-first, conditional ready, lacZ-tagged mutant allele Zfp167:tm1a(EUCOMM)Hmgu; transgenic	gi|354798376|gb|JN962877.1|	JN962877	100.000	80	0	0	1	80	22855	22934	9.50e-33	148	Mus musculus targeted KO-first, conditional ready, lacZ-tagged mutant allele Zfp167:tm1a(EUCOMM)Hmgu; transgenic
Mus musculus targeted KO-first, conditional ready, lacZ-tagged mutant allele Lsm14b:tm1a(KOMP)Ucd tm1a(KOMP)Wtsi; transgenic	gi|354798375|gb|JN962876.1|	JN962876	100.000	80	0	0	1	80	23999	24078	9.50e-33	148	Mus musculus targeted KO-first, conditional ready, lacZ-tagged mutant allele Lsm14b:tm1a(KOMP)Ucd tm1a(KOMP)Wtsi; transgenic
Mus musculus targeted KO-first, conditional ready, lacZ-tagged mutant allele Znrf3:tm1a(KOMP)Wtsi; transgenic	gi|354798374|gb|JN962875.1|	JN962875	100.000	80	0	0	1	80	22846	22925	9.50e-33	148	Mus musculus targeted KO-first, conditional ready, lacZ-tagged mutant allele Znrf3:tm1a(KOMP)Wtsi; transgenic
Mus musculus targeted KO-first, conditional ready, lacZ-tagged mutant allele Cd226:tm1a(EUCOMM)Wtsi; transgenic	gi|354798373|gb|JN962874.1|	JN962874	100.000	80	0	0	1	80	23515	23594	9.50e-33	148	Mus musculus targeted KO-first, conditional ready, lacZ-tagged mutant allele Cd226:tm1a(EUCOMM)Wtsi; transgenic
Mus musculus targeted KO-first, conditional ready, lacZ-tagged mutant allele Tox3:tm2a(KOMP)Wtsi tm1a(KOMP)Ucd; transgenic	gi|354798372|gb|JN962873.1|	JN962873	100.000	80	0	0	1	80	24668	24747	9.50e-33	148	Mus musculus targeted KO-first, conditional ready, lacZ-tagged mutant allele Tox3:tm2a(KOMP)Wtsi tm1a(KOMP)Ucd; transgenic
Mus musculus targeted KO-first, conditional ready, lacZ-tagged mutant allele BC048355:tm1a(KOMP)Wtsi; transgenic	gi|354798371|gb|JN962872.1|	JN962872	100.000	80	0	0	1	80	23286	23365	9.50e-33	148	Mus musculus targeted KO-first, conditional ready, lacZ-tagged mutant allele BC048355:tm1a(KOMP)Wtsi; transgenic
Mus musculus targeted KO-first, conditional ready, lacZ-tagged mutant allele Mmp27:tm1a(KOMP)Wtsi; transgenic	gi|354798370|gb|JN962871.1|	JN962871	100.000	80	0	0	1	80	23036	23115	9.50e-33	148	Mus musculus targeted KO-first, conditional ready, lacZ-tagged mutant allele Mmp27:tm1a(KOMP)Wtsi; transgenic
Mus musculus targeted KO-first, conditional ready, lacZ-tagged mutant allele D130043K22Rik:tm1a(KOMP)Wtsi; transgenic	gi|354798367|gb|JN962868.1|	JN962868	100.000	80	0	0	1	80	22867	22946	9.50e-33	148	Mus musculus targeted KO-first, conditional ready, lacZ-tagged mutant allele D130043K22Rik:tm1a(KOMP)Wtsi; transgenic
Mus musculus targeted KO-first, conditional ready, lacZ-tagged mutant allele Tceal5:tm1a(KOMP)Wtsi; transgenic	gi|354798366|gb|JN962867.1|	JN962867	100.000	80	0	0	1	80	23518	23597	9.50e-33	148	Mus musculus targeted KO-first, conditional ready, lacZ-tagged mutant allele Tceal5:tm1a(KOMP)Wtsi; transgenic
Mus musculus targeted KO-first, conditional ready, lacZ-tagged mutant allele Slc27a6:tm1a(KOMP)Wtsi; transgenic	gi|354798365|gb|JN962866.1|	JN962866	100.000	80	0	0	1	80	22900	22979	9.50e-33	148	Mus musculus targeted KO-first, conditional ready, lacZ-tagged mutant allele Slc27a6:tm1a(KOMP)Wtsi; transgenic
Mus musculus targeted KO-first, conditional ready, lacZ-tagged mutant allele Slc44a5:tm1a(KOMP)Wtsi; transgenic	gi|354798364|gb|JN962865.1|	JN962865	100.000	80	0	0	1	80	22841	22920	9.50e-33	148	Mus musculus targeted KO-first, conditional ready, lacZ-tagged mutant allele Slc44a5:tm1a(KOMP)Wtsi; transgenic
Mus musculus targeted KO-first, conditional ready, lacZ-tagged mutant allele Tusc5:tm1a(KOMP)Wtsi; transgenic	gi|354798361|gb|JN962862.1|	JN962862	100.000	80	0	0	1	80	23127	23206	9.50e-33	148	Mus musculus targeted KO-first, conditional ready, lacZ-tagged mutant allele Tusc5:tm1a(KOMP)Wtsi; transgenic
Mus musculus targeted KO-first, conditional ready, lacZ-tagged mutant allele Rasgrp3:tm1a(EUCOMM)Hmgu; transgenic	gi|354798360|gb|JN962861.1|	JN962861	100.000	80	0	0	1	80	22910	22989	9.50e-33	148	Mus musculus targeted KO-first, conditional ready, lacZ-tagged mutant allele Rasgrp3:tm1a(EUCOMM)Hmgu; transgenic
Mus musculus targeted KO-first, conditional ready, lacZ-tagged mutant allele Ccdc155:tm1a(KOMP)Wtsi; transgenic	gi|354798358|gb|JN962859.1|	JN962859	100.000	80	0	0	1	80	24023	24102	9.50e-33	148	Mus musculus targeted KO-first, conditional ready, lacZ-tagged mutant allele Ccdc155:tm1a(KOMP)Wtsi; transgenic
Mus musculus targeted KO-first, conditional ready, lacZ-tagged mutant allele Il1rapl1:tm1a(EUCOMM)Hmgu tm1a(EUCOMM)Wtsi; transgenic	gi|354798357|gb|JN962858.1|	JN962858	100.000	80	0	0	1	80	23014	23093	9.50e-33	148	Mus musculus targeted KO-first, conditional ready, lacZ-tagged mutant allele Il1rapl1:tm1a(EUCOMM)Hmgu tm1a(EUCOMM)Wtsi; transgenic
Mus musculus targeted KO-first, conditional ready, lacZ-tagged mutant allele Zfp523:tm1a(EUCOMM)Wtsi; transgenic	gi|354798354|gb|JN962855.1|	JN962855	100.000	80	0	0	1	80	22974	23053	9.50e-33	148	Mus musculus targeted KO-first, conditional ready, lacZ-tagged mutant allele Zfp523:tm1a(EUCOMM)Wtsi; transgenic
Mus musculus targeted KO-first, conditional ready, lacZ-tagged mutant allele Tmem120a:tm1a(EUCOMM)Wtsi; transgenic	gi|354798352|gb|JN962853.1|	JN962853	100.000	80	0	0	1	80	23183	23262	9.50e-33	148	Mus musculus targeted KO-first, conditional ready, lacZ-tagged mutant allele Tmem120a:tm1a(EUCOMM)Wtsi; transgenic
Mus musculus targeted KO-first, conditional ready, lacZ-tagged mutant allele Ccdc102a:tm1a(KOMP)Wtsi; transgenic	gi|354798351|gb|JN962852.1|	JN962852	100.000	80	0	0	1	80	23034	23113	9.50e-33	148	Mus musculus targeted KO-first, conditional ready, lacZ-tagged mutant allele Ccdc102a:tm1a(KOMP)Wtsi; transgenic
Mus musculus targeted KO-first, conditional ready, lacZ-tagged mutant allele Zfp174:tm1a(KOMP)Ucd tm1a(KOMP)Wtsi; transgenic	gi|354798350|gb|JN962851.1|	JN962851	100.000	80	0	0	1	80	22984	23063	9.50e-33	148	Mus musculus targeted KO-first, conditional ready, lacZ-tagged mutant allele Zfp174:tm1a(KOMP)Ucd tm1a(KOMP)Wtsi; transgenic
Mus musculus targeted KO-first, conditional ready, lacZ-tagged mutant allele Tmprss7:tm1a(KOMP)Ucd; transgenic	gi|354798348|gb|JN962849.1|	JN962849	100.000	80	0	0	1	80	22851	22930	9.50e-33	148	Mus musculus targeted KO-first, conditional ready, lacZ-tagged mutant allele Tmprss7:tm1a(KOMP)Ucd; transgenic
Mus musculus targeted KO-first, conditional ready, lacZ-tagged mutant allele 1700015F17Rik:tm1a(KOMP)Wtsi; transgenic	gi|354798347|gb|JN962848.1|	JN962848	100.000	80	0	0	1	80	24252	24331	9.50e-33	148	Mus musculus targeted KO-first, conditional ready, lacZ-tagged mutant allele 1700015F17Rik:tm1a(KOMP)Wtsi; transgenic
Mus musculus targeted KO-first, conditional ready, lacZ-tagged mutant allele Gm1574:tm1a(KOMP)Wtsi; transgenic	gi|354798346|gb|JN962847.1|	JN962847	100.000	80	0	0	1	80	22849	22928	9.50e-33	148	Mus musculus targeted KO-first, conditional ready, lacZ-tagged mutant allele Gm1574:tm1a(KOMP)Wtsi; transgenic
Mus musculus targeted KO-first, conditional ready, lacZ-tagged mutant allele Gpr114:tm1a(EUCOMM)Wtsi; transgenic	gi|354798344|gb|JN962845.1|	JN962845	100.000	80	0	0	1	80	24217	24296	9.50e-33	148	Mus musculus targeted KO-first, conditional ready, lacZ-tagged mutant allele Gpr114:tm1a(EUCOMM)Wtsi; transgenic
Mus musculus targeted KO-first, conditional ready, lacZ-tagged mutant allele Cplx4:tm1a(EUCOMM)Wtsi; transgenic	gi|354798338|gb|JN962839.1|	JN962839	100.000	80	0	0	1	80	22907	22986	9.50e-33	148	Mus musculus targeted KO-first, conditional ready, lacZ-tagged mutant allele Cplx4:tm1a(EUCOMM)Wtsi; transgenic
Mus musculus targeted KO-first, conditional ready, lacZ-tagged mutant allele Gm949:tm2a(EUCOMM)Wtsi; transgenic	gi|354798337|gb|JN962838.1|	JN962838	100.000	80	0	0	1	80	22826	22905	9.50e-33	148	Mus musculus targeted KO-first, conditional ready, lacZ-tagged mutant allele Gm949:tm2a(EUCOMM)Wtsi; transgenic
Mus musculus targeted KO-first, conditional ready, lacZ-tagged mutant allele Capn13:tm1a(EUCOMM)Wtsi; transgenic	gi|354798336|gb|JN962837.1|	JN962837	100.000	80	0	0	1	80	22794	22873	9.50e-33	148	Mus musculus targeted KO-first, conditional ready, lacZ-tagged mutant allele Capn13:tm1a(EUCOMM)Wtsi; transgenic
Mus musculus targeted KO-first, conditional ready, lacZ-tagged mutant allele Fnd3c2:tm3a(KOMP)Wtsi; transgenic	gi|354798334|gb|JN962835.1|	JN962835	100.000	80	0	0	1	80	24260	24339	9.50e-33	148	Mus musculus targeted KO-first, conditional ready, lacZ-tagged mutant allele Fnd3c2:tm3a(KOMP)Wtsi; transgenic
Mus musculus targeted KO-first, conditional ready, lacZ-tagged mutant allele Gm606:tm1a(KOMP)Wtsi; transgenic	gi|354798328|gb|JN962829.1|	JN962829	100.000	80	0	0	1	80	23869	23948	9.50e-33	148	Mus musculus targeted KO-first, conditional ready, lacZ-tagged mutant allele Gm606:tm1a(KOMP)Wtsi; transgenic
Mus musculus targeted KO-first, conditional ready, lacZ-tagged mutant allele Atg9b:tm1a(KOMP)Ucd; transgenic	gi|354798327|gb|JN962828.1|	JN962828	100.000	80	0	0	1	80	22933	23012	9.50e-33	148	Mus musculus targeted KO-first, conditional ready, lacZ-tagged mutant allele Atg9b:tm1a(KOMP)Ucd; transgenic
Mus musculus targeted KO-first, conditional ready, lacZ-tagged mutant allele Ajap1:tm1a(EUCOMM)Hmgu; transgenic	gi|354798326|gb|JN962827.1|	JN962827	100.000	80	0	0	1	80	23551	23630	9.50e-33	148	Mus musculus targeted KO-first, conditional ready, lacZ-tagged mutant allele Ajap1:tm1a(EUCOMM)Hmgu; transgenic
Mus musculus targeted KO-first, conditional ready, lacZ-tagged mutant allele Col28a1:tm1a(EUCOMM)Hmgu; transgenic	gi|354798325|gb|JN962826.1|	JN962826	100.000	80	0	0	1	80	23194	23273	9.50e-33	148	Mus musculus targeted KO-first, conditional ready, lacZ-tagged mutant allele Col28a1:tm1a(EUCOMM)Hmgu; transgenic
Mus musculus targeted KO-first, conditional ready, lacZ-tagged mutant allele Gm454:tm1a(KOMP)Wtsi; transgenic	gi|354798324|gb|JN962825.1|	JN962825	100.000	80	0	0	1	80	24037	24116	9.50e-33	148	Mus musculus targeted KO-first, conditional ready, lacZ-tagged mutant allele Gm454:tm1a(KOMP)Wtsi; transgenic
Mus musculus targeted KO-first, conditional ready, lacZ-tagged mutant allele Myom3:tm1a(EUCOMM)Wtsi; transgenic	gi|354798322|gb|JN962823.1|	JN962823	100.000	80	0	0	1	80	22849	22928	9.50e-33	148	Mus musculus targeted KO-first, conditional ready, lacZ-tagged mutant allele Myom3:tm1a(EUCOMM)Wtsi; transgenic
Mus musculus targeted KO-first, conditional ready, lacZ-tagged mutant allele A430105I19Rik:tm1a(KOMP)Ucd; transgenic	gi|354798321|gb|JN962822.1|	JN962822	100.000	80	0	0	1	80	25321	25400	9.50e-33	148	Mus musculus targeted KO-first, conditional ready, lacZ-tagged mutant allele A430105I19Rik:tm1a(KOMP)Ucd; transgenic
Mus musculus targeted KO-first, conditional ready, lacZ-tagged mutant allele Xirp2:tm1a(KOMP)Wtsi; transgenic	gi|354798320|gb|JN962821.1|	JN962821	100.000	80	0	0	1	80	23299	23378	9.50e-33	148	Mus musculus targeted KO-first, conditional ready, lacZ-tagged mutant allele Xirp2:tm1a(KOMP)Wtsi; transgenic
Mus musculus targeted KO-first, conditional ready, lacZ-tagged mutant allele Asxl3:tm1a(EUCOMM)Wtsi; transgenic	gi|354798318|gb|JN962819.1|	JN962819	100.000	80	0	0	1	80	22878	22957	9.50e-33	148	Mus musculus targeted KO-first, conditional ready, lacZ-tagged mutant allele Asxl3:tm1a(EUCOMM)Wtsi; transgenic
Mus musculus targeted KO-first, conditional ready, lacZ-tagged mutant allele Pnldc1:tm1a(EUCOMM)Wtsi; transgenic	gi|354798316|gb|JN962817.1|	JN962817	100.000	80	0	0	1	80	22951	23030	9.50e-33	148	Mus musculus targeted KO-first, conditional ready, lacZ-tagged mutant allele Pnldc1:tm1a(EUCOMM)Wtsi; transgenic
Mus musculus targeted KO-first, conditional ready, lacZ-tagged mutant allele Gm239:tm1a(EUCOMM)Wtsi tm1a(EUCOMM)Hmgu; transgenic	gi|354798313|gb|JN962814.1|	JN962814	100.000	80	0	0	1	80	23849	23928	9.50e-33	148	Mus musculus targeted KO-first, conditional ready, lacZ-tagged mutant allele Gm239:tm1a(EUCOMM)Wtsi tm1a(EUCOMM)Hmgu; transgenic
Mus musculus targeted KO-first, conditional ready, lacZ-tagged mutant allele Mettl11b:tm1a(EUCOMM)Wtsi; transgenic	gi|354798312|gb|JN962813.1|	JN962813	100.000	80	0	0	1	80	23004	23083	9.50e-33	148	Mus musculus targeted KO-first, conditional ready, lacZ-tagged mutant allele Mettl11b:tm1a(EUCOMM)Wtsi; transgenic
Mus musculus targeted KO-first, conditional ready, lacZ-tagged mutant allele Pik3c2b:tm1a(EUCOMM)Wtsi; transgenic	gi|354798311|gb|JN962812.1|	JN962812	100.000	80	0	0	1	80	22845	22924	9.50e-33	148	Mus musculus targeted KO-first, conditional ready, lacZ-tagged mutant allele Pik3c2b:tm1a(EUCOMM)Wtsi; transgenic
Mus musculus targeted KO-first, conditional ready, lacZ-tagged mutant allele Tmem136:tm2a(EUCOMM)Wtsi; transgenic	gi|354798310|gb|JN962811.1|	JN962811	100.000	80	0	0	1	80	25909	25988	9.50e-33	148	Mus musculus targeted KO-first, conditional ready, lacZ-tagged mutant allele Tmem136:tm2a(EUCOMM)Wtsi; transgenic
Mus musculus targeted KO-first, conditional ready, lacZ-tagged mutant allele Rdh8:tm1a(EUCOMM)Wtsi; transgenic	gi|354798309|gb|JN962810.1|	JN962810	100.000	80	0	0	1	80	23745	23824	9.50e-33	148	Mus musculus targeted KO-first, conditional ready, lacZ-tagged mutant allele Rdh8:tm1a(EUCOMM)Wtsi; transgenic
Mus musculus targeted KO-first, conditional ready, lacZ-tagged mutant allele Zfyve28:tm1a(EUCOMM)Wtsi; transgenic	gi|354798307|gb|JN962808.1|	JN962808	100.000	80	0	0	1	80	22906	22985	9.50e-33	148	Mus musculus targeted KO-first, conditional ready, lacZ-tagged mutant allele Zfyve28:tm1a(EUCOMM)Wtsi; transgenic
Mus musculus targeted KO-first, conditional ready, lacZ-tagged mutant allele Banf2:tm1a(EUCOMM)Hmgu; transgenic	gi|354798306|gb|JN962807.1|	JN962807	100.000	80	0	0	1	80	22991	23070	9.50e-33	148	Mus musculus targeted KO-first, conditional ready, lacZ-tagged mutant allele Banf2:tm1a(EUCOMM)Hmgu; transgenic
Mus musculus targeted KO-first, conditional ready, lacZ-tagged mutant allele Man1b1:tm2a(EUCOMM)Hmgu; transgenic	gi|354798303|gb|JN962804.1|	JN962804	100.000	80	0	0	1	80	22896	22975	9.50e-33	148	Mus musculus targeted KO-first, conditional ready, lacZ-tagged mutant allele Man1b1:tm2a(EUCOMM)Hmgu; transgenic
Mus musculus targeted KO-first, conditional ready, lacZ-tagged mutant allele Dnahc7b:tm1a(EUCOMM)Hmgu; transgenic	gi|354798302|gb|JN962803.1|	JN962803	100.000	80	0	0	1	80	22932	23011	9.50e-33	148	Mus musculus targeted KO-first, conditional ready, lacZ-tagged mutant allele Dnahc7b:tm1a(EUCOMM)Hmgu; transgenic
Mus musculus targeted KO-first, conditional ready, lacZ-tagged mutant allele Gm94:tm1a(KOMP)Wtsi; transgenic	gi|354798301|gb|JN962802.1|	JN962802	100.000	80	0	0	1	80	22865	22944	9.50e-33	148	Mus musculus targeted KO-first, conditional ready, lacZ-tagged mutant allele Gm94:tm1a(KOMP)Wtsi; transgenic
Mus musculus targeted KO-first, conditional ready, lacZ-tagged mutant allele Dcaf13:tm1a(KOMP)Wtsi; transgenic	gi|354798300|gb|JN962801.1|	JN962801	100.000	80	0	0	1	80	22823	22902	9.50e-33	148	Mus musculus targeted KO-first, conditional ready, lacZ-tagged mutant allele Dcaf13:tm1a(KOMP)Wtsi; transgenic
Mus musculus targeted KO-first, conditional ready, lacZ-tagged mutant allele Pfas:tm1a(KOMP)Wtsi; transgenic	gi|354798299|gb|JN962800.1|	JN962800	100.000	80	0	0	1	80	22902	22981	9.50e-33	148	Mus musculus targeted KO-first, conditional ready, lacZ-tagged mutant allele Pfas:tm1a(KOMP)Wtsi; transgenic
Mus musculus targeted KO-first, conditional ready, lacZ-tagged mutant allele Slc25a43:tm1a(EUCOMM)Wtsi; transgenic	gi|354798298|gb|JN962799.1|	JN962799	100.000	80	0	0	1	80	22871	22950	9.50e-33	148	Mus musculus targeted KO-first, conditional ready, lacZ-tagged mutant allele Slc25a43:tm1a(EUCOMM)Wtsi; transgenic
Mus musculus targeted KO-first, conditional ready, lacZ-tagged mutant allele Lrsam1:tm1a(EUCOMM)Wtsi; transgenic	gi|354798296|gb|JN962797.1|	JN962797	100.000	80	0	0	1	80	22880	22959	9.50e-33	148	Mus musculus targeted KO-first, conditional ready, lacZ-tagged mutant allele Lrsam1:tm1a(EUCOMM)Wtsi; transgenic
Mus musculus targeted KO-first, conditional ready, lacZ-tagged mutant allele Dcaf15:tm1a(EUCOMM)Hmgu; transgenic	gi|354798294|gb|JN962795.1|	JN962795	100.000	80	0	0	1	80	24079	24158	9.50e-33	148	Mus musculus targeted KO-first, conditional ready, lacZ-tagged mutant allele Dcaf15:tm1a(EUCOMM)Hmgu; transgenic
Mus musculus targeted KO-first, conditional ready, lacZ-tagged mutant allele N4bp2:tm1a(EUCOMM)Wtsi; transgenic	gi|354798293|gb|JN962794.1|	JN962794	100.000	80	0	0	1	80	22893	22972	9.50e-33	148	Mus musculus targeted KO-first, conditional ready, lacZ-tagged mutant allele N4bp2:tm1a(EUCOMM)Wtsi; transgenic
Mus musculus targeted KO-first, conditional ready, lacZ-tagged mutant allele Ttll6:tm1a(EUCOMM)Wtsi; transgenic	gi|354798289|gb|JN962790.1|	JN962790	100.000	80	0	0	1	80	22904	22983	9.50e-33	148	Mus musculus targeted KO-first, conditional ready, lacZ-tagged mutant allele Ttll6:tm1a(EUCOMM)Wtsi; transgenic
Mus musculus targeted KO-first, conditional ready, lacZ-tagged mutant allele Zdhhc19:tm1a(KOMP)Wtsi; transgenic	gi|354798287|gb|JN962788.1|	JN962788	100.000	80	0	0	1	80	23600	23679	9.50e-33	148	Mus musculus targeted KO-first, conditional ready, lacZ-tagged mutant allele Zdhhc19:tm1a(KOMP)Wtsi; transgenic
Mus musculus targeted KO-first, conditional ready, lacZ-tagged mutant allele Ddx31:tm1a(EUCOMM)Hmgu; transgenic	gi|354798286|gb|JN962787.1|	JN962787	100.000	80	0	0	1	80	22840	22919	9.50e-33	148	Mus musculus targeted KO-first, conditional ready, lacZ-tagged mutant allele Ddx31:tm1a(EUCOMM)Hmgu; transgenic
Mus musculus targeted KO-first, conditional ready, lacZ-tagged mutant allele Rsf1:tm1a(EUCOMM)Wtsi; transgenic	gi|354798285|gb|JN962786.1|	JN962786	100.000	80	0	0	1	80	21399	21478	9.50e-33	148	Mus musculus targeted KO-first, conditional ready, lacZ-tagged mutant allele Rsf1:tm1a(EUCOMM)Wtsi; transgenic
Mus musculus targeted KO-first, conditional ready, lacZ-tagged mutant allele BC051665:tm1a(KOMP)Wtsi; transgenic	gi|354798284|gb|JN962785.1|	JN962785	100.000	80	0	0	1	80	23904	23983	9.50e-33	148	Mus musculus targeted KO-first, conditional ready, lacZ-tagged mutant allele BC051665:tm1a(KOMP)Wtsi; transgenic
Mus musculus targeted KO-first, conditional ready, lacZ-tagged mutant allele Cep135:tm1a(EUCOMM)Hmgu; transgenic	gi|354798281|gb|JN962782.1|	JN962782	100.000	80	0	0	1	80	22906	22985	9.50e-33	148	Mus musculus targeted KO-first, conditional ready, lacZ-tagged mutant allele Cep135:tm1a(EUCOMM)Hmgu; transgenic
Mus musculus targeted KO-first, conditional ready, lacZ-tagged mutant allele Tbc1d22b:tm1a(EUCOMM)Hmgu; transgenic	gi|354798280|gb|JN962781.1|	JN962781	100.000	80	0	0	1	80	23862	23941	9.50e-33	148	Mus musculus targeted KO-first, conditional ready, lacZ-tagged mutant allele Tbc1d22b:tm1a(EUCOMM)Hmgu; transgenic
Mus musculus targeted KO-first, conditional ready, lacZ-tagged mutant allele Nlgn2:tm1a(EUCOMM)Hmgu; transgenic	gi|354798279|gb|JN962780.1|	JN962780	100.000	80	0	0	1	80	24823	24902	9.50e-33	148	Mus musculus targeted KO-first, conditional ready, lacZ-tagged mutant allele Nlgn2:tm1a(EUCOMM)Hmgu; transgenic
Mus musculus targeted KO-first, conditional ready, lacZ-tagged mutant allele Siglec5:tm2a(EUCOMM)Hmgu tm1a(EUCOMM)Hmgu; transgenic	gi|354798278|gb|JN962779.1|	JN962779	100.000	80	0	0	1	80	24384	24463	9.50e-33	148	Mus musculus targeted KO-first, conditional ready, lacZ-tagged mutant allele Siglec5:tm2a(EUCOMM)Hmgu tm1a(EUCOMM)Hmgu; transgenic
Mus musculus targeted KO-first, conditional ready, lacZ-tagged mutant allele Hcrtr2:tm1a(KOMP)Wtsi; transgenic	gi|354798277|gb|JN962778.1|	JN962778	100.000	80	0	0	1	80	22987	23066	9.50e-33	148	Mus musculus targeted KO-first, conditional ready, lacZ-tagged mutant allele Hcrtr2:tm1a(KOMP)Wtsi; transgenic
Mus musculus targeted KO-first, conditional ready, lacZ-tagged mutant allele BC049635:tm1a(KOMP)Wtsi; transgenic	gi|354798275|gb|JN962776.1|	JN962776	100.000	80	0	0	1	80	23761	23840	9.50e-33	148	Mus musculus targeted KO-first, conditional ready, lacZ-tagged mutant allele BC049635:tm1a(KOMP)Wtsi; transgenic
Mus musculus targeted KO-first, conditional ready, lacZ-tagged mutant allele Paqr3:tm2a(KOMP)Wtsi; transgenic	gi|354798274|gb|JN962775.1|	JN962775	100.000	80	0	0	1	80	22885	22964	9.50e-33	148	Mus musculus targeted KO-first, conditional ready, lacZ-tagged mutant allele Paqr3:tm2a(KOMP)Wtsi; transgenic
Mus musculus targeted KO-first, conditional ready, lacZ-tagged mutant allele Zscan20:tm1a(KOMP)Wtsi; transgenic	gi|354798273|gb|JN962774.1|	JN962774	100.000	80	0	0	1	80	23732	23811	9.50e-33	148	Mus musculus targeted KO-first, conditional ready, lacZ-tagged mutant allele Zscan20:tm1a(KOMP)Wtsi; transgenic
Mus musculus targeted KO-first, conditional ready, lacZ-tagged mutant allele Fhod1:tm1a(EUCOMM)Wtsi; transgenic	gi|354798271|gb|JN962772.1|	JN962772	100.000	80	0	0	1	80	22889	22968	9.50e-33	148	Mus musculus targeted KO-first, conditional ready, lacZ-tagged mutant allele Fhod1:tm1a(EUCOMM)Wtsi; transgenic
Mus musculus targeted KO-first, conditional ready, lacZ-tagged mutant allele Sugp2:tm1a(KOMP)Wtsi; transgenic	gi|354798268|gb|JN962769.1|	JN962769	100.000	80	0	0	1	80	22894	22973	9.50e-33	148	Mus musculus targeted KO-first, conditional ready, lacZ-tagged mutant allele Sugp2:tm1a(KOMP)Wtsi; transgenic
Mus musculus targeted KO-first, conditional ready, lacZ-tagged mutant allele Bend3:tm1a(KOMP)Ucd; transgenic	gi|354798266|gb|JN962767.1|	JN962767	100.000	80	0	0	1	80	25012	25091	9.50e-33	148	Mus musculus targeted KO-first, conditional ready, lacZ-tagged mutant allele Bend3:tm1a(KOMP)Ucd; transgenic
Mus musculus targeted KO-first, conditional ready, lacZ-tagged mutant allele Nlrp9a:tm1a(EUCOMM)Wtsi; transgenic	gi|354798260|gb|JN962761.1|	JN962761	100.000	80	0	0	1	80	24353	24432	9.50e-33	148	Mus musculus targeted KO-first, conditional ready, lacZ-tagged mutant allele Nlrp9a:tm1a(EUCOMM)Wtsi; transgenic
Mus musculus targeted KO-first, conditional ready, lacZ-tagged mutant allele BC034090:tm1a(EUCOMM)Hmgu; transgenic	gi|354798259|gb|JN962760.1|	JN962760	100.000	80	0	0	1	80	24254	24333	9.50e-33	148	Mus musculus targeted KO-first, conditional ready, lacZ-tagged mutant allele BC034090:tm1a(EUCOMM)Hmgu; transgenic
Mus musculus targeted KO-first, conditional ready, lacZ-tagged mutant allele Fez1:tm1a(EUCOMM)Wtsi; transgenic	gi|354798256|gb|JN962757.1|	JN962757	100.000	80	0	0	1	80	22878	22957	9.50e-33	148	Mus musculus targeted KO-first, conditional ready, lacZ-tagged mutant allele Fez1:tm1a(EUCOMM)Wtsi; transgenic
Mus musculus targeted KO-first, conditional ready, lacZ-tagged mutant allele Rtn4rl2:tm1a(EUCOMM)Hmgu; transgenic	gi|354798255|gb|JN962756.1|	JN962756	100.000	80	0	0	1	80	23227	23306	9.50e-33	148	Mus musculus targeted KO-first, conditional ready, lacZ-tagged mutant allele Rtn4rl2:tm1a(EUCOMM)Hmgu; transgenic
Mus musculus targeted KO-first, conditional ready, lacZ-tagged mutant allele Wfikkn2:tm1a(EUCOMM)Wtsi; transgenic	gi|354798254|gb|JN962755.1|	JN962755	100.000	80	0	0	1	80	24245	24324	9.50e-33	148	Mus musculus targeted KO-first, conditional ready, lacZ-tagged mutant allele Wfikkn2:tm1a(EUCOMM)Wtsi; transgenic
Mus musculus targeted KO-first, conditional ready, lacZ-tagged mutant allele Slc36a3:tm1a(KOMP)Ucd; transgenic	gi|354798252|gb|JN962753.1|	JN962753	100.000	80	0	0	1	80	24091	24170	9.50e-33	148	Mus musculus targeted KO-first, conditional ready, lacZ-tagged mutant allele Slc36a3:tm1a(KOMP)Ucd; transgenic
Mus musculus targeted KO-first, conditional ready, lacZ-tagged mutant allele Npas4:tm1a(KOMP)Wtsi; transgenic	gi|354798251|gb|JN962752.1|	JN962752	100.000	80	0	0	1	80	25834	25913	9.50e-33	148	Mus musculus targeted KO-first, conditional ready, lacZ-tagged mutant allele Npas4:tm1a(KOMP)Wtsi; transgenic
Mus musculus targeted KO-first, conditional ready, lacZ-tagged mutant allele Fam151a:tm2a(KOMP)Wtsi; transgenic	gi|354798247|gb|JN962748.1|	JN962748	100.000	80	0	0	1	80	22007	22086	9.50e-33	148	Mus musculus targeted KO-first, conditional ready, lacZ-tagged mutant allele Fam151a:tm2a(KOMP)Wtsi; transgenic
Mus musculus targeted KO-first, conditional ready, lacZ-tagged mutant allele Agap1:tm1a(EUCOMM)Hmgu tm1a(EUCOMM)Wtsi; transgenic	gi|354798244|gb|JN962745.1|	JN962745	100.000	80	0	0	1	80	22797	22876	9.50e-33	148	Mus musculus targeted KO-first, conditional ready, lacZ-tagged mutant allele Agap1:tm1a(EUCOMM)Hmgu tm1a(EUCOMM)Wtsi; transgenic
Mus musculus targeted KO-first, conditional ready, lacZ-tagged mutant allele Baiap2l2:tm1a(EUCOMM)Hmgu; transgenic	gi|354798241|gb|JN962742.1|	JN962742	100.000	80	0	0	1	80	22732	22811	9.50e-33	148	Mus musculus targeted KO-first, conditional ready, lacZ-tagged mutant allele Baiap2l2:tm1a(EUCOMM)Hmgu; transgenic
Mus musculus targeted KO-first, conditional ready, lacZ-tagged mutant allele Pttg1ip:tm1a(EUCOMM)Hmgu; transgenic	gi|354798240|gb|JN962741.1|	JN962741	100.000	80	0	0	1	80	22786	22865	9.50e-33	148	Mus musculus targeted KO-first, conditional ready, lacZ-tagged mutant allele Pttg1ip:tm1a(EUCOMM)Hmgu; transgenic
Mus musculus targeted KO-first, conditional ready, lacZ-tagged mutant allele Bai2:tm1a(KOMP)Ucd; transgenic	gi|354798239|gb|JN962740.1|	JN962740	100.000	80	0	0	1	80	23550	23629	9.50e-33	148	Mus musculus targeted KO-first, conditional ready, lacZ-tagged mutant allele Bai2:tm1a(KOMP)Ucd; transgenic
Mus musculus targeted KO-first, conditional ready, lacZ-tagged mutant allele Nox1:tm1a(EUCOMM)Wtsi; transgenic	gi|354798238|gb|JN962739.1|	JN962739	100.000	80	0	0	1	80	26204	26283	9.50e-33	148	Mus musculus targeted KO-first, conditional ready, lacZ-tagged mutant allele Nox1:tm1a(EUCOMM)Wtsi; transgenic
Mus musculus targeted KO-first, conditional ready, lacZ-tagged mutant allele Tbc1d17:tm1a(KOMP)Wtsi; transgenic	gi|354798237|gb|JN962738.1|	JN962738	100.000	80	0	0	1	80	22897	22976	9.50e-33	148	Mus musculus targeted KO-first, conditional ready, lacZ-tagged mutant allele Tbc1d17:tm1a(KOMP)Wtsi; transgenic
Mus musculus targeted KO-first, conditional ready, lacZ-tagged mutant allele Egfl7:tm1a(EUCOMM)Wtsi; transgenic	gi|354798236|gb|JN962737.1|	JN962737	100.000	80	0	0	1	80	23414	23493	9.50e-33	148	Mus musculus targeted KO-first, conditional ready, lacZ-tagged mutant allele Egfl7:tm1a(EUCOMM)Wtsi; transgenic
Mus musculus targeted KO-first, conditional ready, lacZ-tagged mutant allele Gemin4:tm1a(EUCOMM)Wtsi; transgenic	gi|354798235|gb|JN962736.1|	JN962736	100.000	80	0	0	1	80	25792	25871	9.50e-33	148	Mus musculus targeted KO-first, conditional ready, lacZ-tagged mutant allele Gemin4:tm1a(EUCOMM)Wtsi; transgenic
Mus musculus targeted KO-first, conditional ready, lacZ-tagged mutant allele Map3k15:tm1a(KOMP)Wtsi; transgenic	gi|354798233|gb|JN962734.1|	JN962734	100.000	80	0	0	1	80	22983	23062	9.50e-33	148	Mus musculus targeted KO-first, conditional ready, lacZ-tagged mutant allele Map3k15:tm1a(KOMP)Wtsi; transgenic
Mus musculus targeted KO-first, conditional ready, lacZ-tagged mutant allele Samd4b:tm1a(EUCOMM)Hmgu; transgenic	gi|354798231|gb|JN962732.1|	JN962732	100.000	80	0	0	1	80	23666	23745	9.50e-33	148	Mus musculus targeted KO-first, conditional ready, lacZ-tagged mutant allele Samd4b:tm1a(EUCOMM)Hmgu; transgenic
Mus musculus targeted KO-first, conditional ready, lacZ-tagged mutant allele Pdap1:tm2a(EUCOMM)Wtsi; transgenic	gi|354798230|gb|JN962731.1|	JN962731	100.000	80	0	0	1	80	22923	23002	9.50e-33	148	Mus musculus targeted KO-first, conditional ready, lacZ-tagged mutant allele Pdap1:tm2a(EUCOMM)Wtsi; transgenic
Mus musculus targeted KO-first, conditional ready, lacZ-tagged mutant allele Npepl1:tm1a(KOMP)Wtsi tm2a(KOMP)Wtsi; transgenic	gi|354798229|gb|JN962730.1|	JN962730	100.000	80	0	0	1	80	22924	23003	9.50e-33	148	Mus musculus targeted KO-first, conditional ready, lacZ-tagged mutant allele Npepl1:tm1a(KOMP)Wtsi tm2a(KOMP)Wtsi; transgenic
Mus musculus targeted KO-first, conditional ready, lacZ-tagged mutant allele Pip5kl1:tm1a(EUCOMM)Wtsi; transgenic	gi|354798227|gb|JN962728.1|	JN962728	100.000	80	0	0	1	80	23973	24052	9.50e-33	148	Mus musculus targeted KO-first, conditional ready, lacZ-tagged mutant allele Pip5kl1:tm1a(EUCOMM)Wtsi; transgenic
Mus musculus targeted KO-first, conditional ready, lacZ-tagged mutant allele Sfmbt2:tm1a(EUCOMM)Wtsi; transgenic	gi|354798223|gb|JN962724.1|	JN962724	100.000	80	0	0	1	80	22938	23017	9.50e-33	148	Mus musculus targeted KO-first, conditional ready, lacZ-tagged mutant allele Sfmbt2:tm1a(EUCOMM)Wtsi; transgenic
Mus musculus targeted KO-first, conditional ready, lacZ-tagged mutant allele Mgrn1:tm1a(EUCOMM)Wtsi; transgenic	gi|354798221|gb|JN962722.1|	JN962722	100.000	80	0	0	1	80	25195	25274	9.50e-33	148	Mus musculus targeted KO-first, conditional ready, lacZ-tagged mutant allele Mgrn1:tm1a(EUCOMM)Wtsi; transgenic
Mus musculus targeted KO-first, conditional ready, lacZ-tagged mutant allele Klk14:tm1a(KOMP)Wtsi; transgenic	gi|354798220|gb|JN962721.1|	JN962721	100.000	80	0	0	1	80	22955	23034	9.50e-33	148	Mus musculus targeted KO-first, conditional ready, lacZ-tagged mutant allele Klk14:tm1a(KOMP)Wtsi; transgenic
Mus musculus targeted KO-first, conditional ready, lacZ-tagged mutant allele Vgll2:tm1a(KOMP)Wtsi; transgenic	gi|354798219|gb|JN962720.1|	JN962720	100.000	80	0	0	1	80	23064	23143	9.50e-33	148	Mus musculus targeted KO-first, conditional ready, lacZ-tagged mutant allele Vgll2:tm1a(KOMP)Wtsi; transgenic
Mus musculus targeted KO-first, conditional ready, lacZ-tagged mutant allele Kif26b:tm1a(KOMP)Wtsi; transgenic	gi|354798217|gb|JN962718.1|	JN962718	100.000	80	0	0	1	80	22923	23002	9.50e-33	148	Mus musculus targeted KO-first, conditional ready, lacZ-tagged mutant allele Kif26b:tm1a(KOMP)Wtsi; transgenic
Mus musculus targeted KO-first, conditional ready, lacZ-tagged mutant allele Eif2c1:tm1a(KOMP)Wtsi; transgenic	gi|354798216|gb|JN962717.1|	JN962717	100.000	80	0	0	1	80	21465	21544	9.50e-33	148	Mus musculus targeted KO-first, conditional ready, lacZ-tagged mutant allele Eif2c1:tm1a(KOMP)Wtsi; transgenic
Mus musculus targeted KO-first, conditional ready, lacZ-tagged mutant allele Zfp940:tm2a(EUCOMM)Wtsi; transgenic	gi|354798213|gb|JN962714.1|	JN962714	100.000	80	0	0	1	80	24956	25035	9.50e-33	148	Mus musculus targeted KO-first, conditional ready, lacZ-tagged mutant allele Zfp940:tm2a(EUCOMM)Wtsi; transgenic
Mus musculus targeted KO-first, conditional ready, lacZ-tagged mutant allele Fbxo2:tm1a(EUCOMM)Wtsi; transgenic	gi|354798212|gb|JN962713.1|	JN962713	100.000	80	0	0	1	80	23752	23831	9.50e-33	148	Mus musculus targeted KO-first, conditional ready, lacZ-tagged mutant allele Fbxo2:tm1a(EUCOMM)Wtsi; transgenic
Mus musculus targeted KO-first, conditional ready, lacZ-tagged mutant allele Anks1:tm1a(KOMP)Wtsi tm1a(KOMP)Ucd; transgenic	gi|354798210|gb|JN962711.1|	JN962711	100.000	80	0	0	1	80	23311	23390	9.50e-33	148	Mus musculus targeted KO-first, conditional ready, lacZ-tagged mutant allele Anks1:tm1a(KOMP)Wtsi tm1a(KOMP)Ucd; transgenic
Mus musculus targeted KO-first, conditional ready, lacZ-tagged mutant allele Eif2b5:tm1a(EUCOMM)Wtsi; transgenic	gi|354798208|gb|JN962709.1|	JN962709	100.000	80	0	0	1	80	24202	24281	9.50e-33	148	Mus musculus targeted KO-first, conditional ready, lacZ-tagged mutant allele Eif2b5:tm1a(EUCOMM)Wtsi; transgenic
Mus musculus targeted KO-first, conditional ready, lacZ-tagged mutant allele BC021785:tm1a(KOMP)Wtsi; transgenic	gi|354798207|gb|JN962708.1|	JN962708	100.000	80	0	0	1	80	24480	24559	9.50e-33	148	Mus musculus targeted KO-first, conditional ready, lacZ-tagged mutant allele BC021785:tm1a(KOMP)Wtsi; transgenic
Mus musculus targeted KO-first, conditional ready, lacZ-tagged mutant allele Rfx6:tm2a(EUCOMM)Wtsi; transgenic	gi|354798205|gb|JN962706.1|	JN962706	100.000	80	0	0	1	80	22840	22919	9.50e-33	148	Mus musculus targeted KO-first, conditional ready, lacZ-tagged mutant allele Rfx6:tm2a(EUCOMM)Wtsi; transgenic
Mus musculus targeted KO-first, conditional ready, lacZ-tagged mutant allele Pisd:tm1a(EUCOMM)Wtsi; transgenic	gi|354798201|gb|JN962702.1|	JN962702	100.000	80	0	0	1	80	25750	25829	9.50e-33	148	Mus musculus targeted KO-first, conditional ready, lacZ-tagged mutant allele Pisd:tm1a(EUCOMM)Wtsi; transgenic
Mus musculus targeted KO-first, conditional ready, lacZ-tagged mutant allele Dhx33:tm1a(KOMP)Wtsi; transgenic	gi|354798200|gb|JN962701.1|	JN962701	100.000	80	0	0	1	80	22895	22974	9.50e-33	148	Mus musculus targeted KO-first, conditional ready, lacZ-tagged mutant allele Dhx33:tm1a(KOMP)Wtsi; transgenic
Mus musculus targeted KO-first, conditional ready, lacZ-tagged mutant allele Klhl20:tm1a(EUCOMM)Wtsi; transgenic	gi|354798196|gb|JN962697.1|	JN962697	100.000	80	0	0	1	80	22854	22933	9.50e-33	148	Mus musculus targeted KO-first, conditional ready, lacZ-tagged mutant allele Klhl20:tm1a(EUCOMM)Wtsi; transgenic
Mus musculus targeted KO-first, conditional ready, lacZ-tagged mutant allele Ttc26:tm1a(EUCOMM)Hmgu; transgenic	gi|354798195|gb|JN962696.1|	JN962696	100.000	80	0	0	1	80	23523	23602	9.50e-33	148	Mus musculus targeted KO-first, conditional ready, lacZ-tagged mutant allele Ttc26:tm1a(EUCOMM)Hmgu; transgenic
Mus musculus targeted KO-first, conditional ready, lacZ-tagged mutant allele 9030617O03Rik:tm1a(KOMP)Wtsi; transgenic	gi|354798194|gb|JN962695.1|	JN962695	100.000	80	0	0	1	80	23047	23126	9.50e-33	148	Mus musculus targeted KO-first, conditional ready, lacZ-tagged mutant allele 9030617O03Rik:tm1a(KOMP)Wtsi; transgenic
Mus musculus targeted KO-first, conditional ready, lacZ-tagged mutant allele Ankrd16:tm1a(EUCOMM)Hmgu; transgenic	gi|354798192|gb|JN962693.1|	JN962693	100.000	80	0	0	1	80	22958	23037	9.50e-33	148	Mus musculus targeted KO-first, conditional ready, lacZ-tagged mutant allele Ankrd16:tm1a(EUCOMM)Hmgu; transgenic
Mus musculus targeted KO-first, conditional ready, lacZ-tagged mutant allele Dcaf5:tm1a(EUCOMM)Hmgu; transgenic	gi|354798191|gb|JN962692.1|	JN962692	100.000	80	0	0	1	80	25072	25151	9.50e-33	148	Mus musculus targeted KO-first, conditional ready, lacZ-tagged mutant allele Dcaf5:tm1a(EUCOMM)Hmgu; transgenic
Mus musculus targeted KO-first, conditional ready, lacZ-tagged mutant allele Zfp418:tm1a(KOMP)Wtsi; transgenic	gi|354798190|gb|JN962691.1|	JN962691	100.000	80	0	0	1	80	25021	25100	9.50e-33	148	Mus musculus targeted KO-first, conditional ready, lacZ-tagged mutant allele Zfp418:tm1a(KOMP)Wtsi; transgenic
Mus musculus targeted KO-first, conditional ready, lacZ-tagged mutant allele Tmem154:tm1a(EUCOMM)Wtsi; transgenic	gi|354798188|gb|JN962689.1|	JN962689	100.000	80	0	0	1	80	22810	22889	9.50e-33	148	Mus musculus targeted KO-first, conditional ready, lacZ-tagged mutant allele Tmem154:tm1a(EUCOMM)Wtsi; transgenic
Mus musculus targeted KO-first, conditional ready, lacZ-tagged mutant allele Aldh1l2:tm2a(KOMP)Wtsi; transgenic	gi|354798187|gb|JN962688.1|	JN962688	100.000	80	0	0	1	80	23528	23607	9.50e-33	148	Mus musculus targeted KO-first, conditional ready, lacZ-tagged mutant allele Aldh1l2:tm2a(KOMP)Wtsi; transgenic
Mus musculus targeted KO-first, conditional ready, lacZ-tagged mutant allele Tcp11l2:tm1a(KOMP)Ucd; transgenic	gi|354798186|gb|JN962687.1|	JN962687	100.000	80	0	0	1	80	22895	22974	9.50e-33	148	Mus musculus targeted KO-first, conditional ready, lacZ-tagged mutant allele Tcp11l2:tm1a(KOMP)Ucd; transgenic
Mus musculus targeted KO-first, conditional ready, lacZ-tagged mutant allele Nipal4:tm1a(EUCOMM)Wtsi; transgenic	gi|354798185|gb|JN962686.1|	JN962686	100.000	80	0	0	1	80	23142	23221	9.50e-33	148	Mus musculus targeted KO-first, conditional ready, lacZ-tagged mutant allele Nipal4:tm1a(EUCOMM)Wtsi; transgenic
Mus musculus targeted KO-first, conditional ready, lacZ-tagged mutant allele E130203B14Rik:tm1a(KOMP)Wtsi; transgenic	gi|354798183|gb|JN962684.1|	JN962684	100.000	80	0	0	1	80	22773	22852	9.50e-33	148	Mus musculus targeted KO-first, conditional ready, lacZ-tagged mutant allele E130203B14Rik:tm1a(KOMP)Wtsi; transgenic
Mus musculus targeted KO-first, conditional ready, lacZ-tagged mutant allele Fastkd1:tm1a(EUCOMM)Wtsi; transgenic	gi|354798181|gb|JN962682.1|	JN962682	100.000	80	0	0	1	80	23278	23357	9.50e-33	148	Mus musculus targeted KO-first, conditional ready, lacZ-tagged mutant allele Fastkd1:tm1a(EUCOMM)Wtsi; transgenic
Mus musculus targeted KO-first, conditional ready, lacZ-tagged mutant allele Kif20b:tm1a(KOMP)Wtsi; transgenic	gi|354798180|gb|JN962681.1|	JN962681	100.000	80	0	0	1	80	23462	23541	9.50e-33	148	Mus musculus targeted KO-first, conditional ready, lacZ-tagged mutant allele Kif20b:tm1a(KOMP)Wtsi; transgenic
Mus musculus targeted KO-first, conditional ready, lacZ-tagged mutant allele Tarsl2:tm1a(EUCOMM)Hmgu tm1a(EUCOMM)Wtsi; transgenic	gi|354798176|gb|JN962677.1|	JN962677	100.000	80	0	0	1	80	22985	23064	9.50e-33	148	Mus musculus targeted KO-first, conditional ready, lacZ-tagged mutant allele Tarsl2:tm1a(EUCOMM)Hmgu tm1a(EUCOMM)Wtsi; transgenic
Mus musculus targeted KO-first, conditional ready, lacZ-tagged mutant allele Cass4:tm1a(KOMP)Wtsi; transgenic	gi|354798174|gb|JN962675.1|	JN962675	100.000	80	0	0	1	80	23227	23306	9.50e-33	148	Mus musculus targeted KO-first, conditional ready, lacZ-tagged mutant allele Cass4:tm1a(KOMP)Wtsi; transgenic
Mus musculus targeted KO-first, conditional ready, lacZ-tagged mutant allele Casc1:tm1a(EUCOMM)Wtsi; transgenic	gi|354798173|gb|JN962674.1|	JN962674	100.000	80	0	0	1	80	21312	21391	9.50e-33	148	Mus musculus targeted KO-first, conditional ready, lacZ-tagged mutant allele Casc1:tm1a(EUCOMM)Wtsi; transgenic
Mus musculus targeted KO-first, conditional ready, lacZ-tagged mutant allele Rbms3:tm1a(KOMP)Wtsi tm2a(KOMP)Wtsi; transgenic	gi|354798172|gb|JN962673.1|	JN962673	100.000	80	0	0	1	80	22859	22938	9.50e-33	148	Mus musculus targeted KO-first, conditional ready, lacZ-tagged mutant allele Rbms3:tm1a(KOMP)Wtsi tm2a(KOMP)Wtsi; transgenic
Mus musculus targeted KO-first, conditional ready, lacZ-tagged mutant allele Slc35f3:tm1a(KOMP)Wtsi; transgenic	gi|354798171|gb|JN962672.1|	JN962672	100.000	80	0	0	1	80	22963	23042	9.50e-33	148	Mus musculus targeted KO-first, conditional ready, lacZ-tagged mutant allele Slc35f3:tm1a(KOMP)Wtsi; transgenic
Mus musculus targeted KO-first, conditional ready, lacZ-tagged mutant allele Sdk1:tm1a(EUCOMM)Wtsi; transgenic	gi|354798168|gb|JN962669.1|	JN962669	100.000	80	0	0	1	80	23013	23092	9.50e-33	148	Mus musculus targeted KO-first, conditional ready, lacZ-tagged mutant allele Sdk1:tm1a(EUCOMM)Wtsi; transgenic
Mus musculus targeted KO-first, conditional ready, lacZ-tagged mutant allele Ptchd2:tm1a(KOMP)Wtsi; transgenic	gi|354798167|gb|JN962668.1|	JN962668	100.000	80	0	0	1	80	23005	23084	9.50e-33	148	Mus musculus targeted KO-first, conditional ready, lacZ-tagged mutant allele Ptchd2:tm1a(KOMP)Wtsi; transgenic
Mus musculus targeted KO-first, conditional ready, lacZ-tagged mutant allele Galnt11:tm1a(EUCOMM)Hmgu; transgenic	gi|354798166|gb|JN962667.1|	JN962667	100.000	80	0	0	1	80	22930	23009	9.50e-33	148	Mus musculus targeted KO-first, conditional ready, lacZ-tagged mutant allele Galnt11:tm1a(EUCOMM)Hmgu; transgenic
Mus musculus targeted KO-first, conditional ready, lacZ-tagged mutant allele 9330101J02Rik:tm1a(EUCOMM)Wtsi tm1a(EUCOMM)Hmgu; transgenic	gi|354798165|gb|JN962666.1|	JN962666	100.000	80	0	0	1	80	23793	23872	9.50e-33	148	Mus musculus targeted KO-first, conditional ready, lacZ-tagged mutant allele 9330101J02Rik:tm1a(EUCOMM)Wtsi tm1a(EUCOMM)Hmgu; transgenic
Mus musculus targeted KO-first, conditional ready, lacZ-tagged mutant allele Fcgbp:tm1a(EUCOMM)Wtsi; transgenic	gi|354798162|gb|JN962663.1|	JN962663	100.000	80	0	0	1	80	24572	24651	9.50e-33	148	Mus musculus targeted KO-first, conditional ready, lacZ-tagged mutant allele Fcgbp:tm1a(EUCOMM)Wtsi; transgenic
Mus musculus targeted KO-first, conditional ready, lacZ-tagged mutant allele E330009J07Rik:tm1a(KOMP)Wtsi; transgenic	gi|354798161|gb|JN962662.1|	JN962662	100.000	80	0	0	1	80	21381	21460	9.50e-33	148	Mus musculus targeted KO-first, conditional ready, lacZ-tagged mutant allele E330009J07Rik:tm1a(KOMP)Wtsi; transgenic
Mus musculus targeted KO-first, conditional ready, lacZ-tagged mutant allele Map3k13:tm1a(KOMP)Wtsi; transgenic	gi|354798160|gb|JN962661.1|	JN962661	100.000	80	0	0	1	80	22922	23001	9.50e-33	148	Mus musculus targeted KO-first, conditional ready, lacZ-tagged mutant allele Map3k13:tm1a(KOMP)Wtsi; transgenic
Mus musculus targeted KO-first, conditional ready, lacZ-tagged mutant allele Ubn2:tm1a(EUCOMM)Wtsi; transgenic	gi|354798159|gb|JN962660.1|	JN962660	100.000	80	0	0	1	80	22813	22892	9.50e-33	148	Mus musculus targeted KO-first, conditional ready, lacZ-tagged mutant allele Ubn2:tm1a(EUCOMM)Wtsi; transgenic
Mus musculus targeted KO-first, conditional ready, lacZ-tagged mutant allele Poglut1:tm1a(EUCOMM)Hmgu; transgenic	gi|354798157|gb|JN962658.1|	JN962658	100.000	80	0	0	1	80	22835	22914	9.50e-33	148	Mus musculus targeted KO-first, conditional ready, lacZ-tagged mutant allele Poglut1:tm1a(EUCOMM)Hmgu; transgenic
Mus musculus targeted KO-first, conditional ready, lacZ-tagged mutant allele Phf20:tm1a(EUCOMM)Wtsi; transgenic	gi|354798154|gb|JN962655.1|	JN962655	100.000	80	0	0	1	80	21397	21476	9.50e-33	148	Mus musculus targeted KO-first, conditional ready, lacZ-tagged mutant allele Phf20:tm1a(EUCOMM)Wtsi; transgenic
Mus musculus targeted KO-first, conditional ready, lacZ-tagged mutant allele Tmem194b:tm1a(EUCOMM)Hmgu; transgenic	gi|354798153|gb|JN962654.1|	JN962654	100.000	80	0	0	1	80	23214	23293	9.50e-33	148	Mus musculus targeted KO-first, conditional ready, lacZ-tagged mutant allele Tmem194b:tm1a(EUCOMM)Hmgu; transgenic
Mus musculus targeted KO-first, conditional ready, lacZ-tagged mutant allele Slc1a7:tm1a(EUCOMM)Hmgu; transgenic	gi|354798152|gb|JN962653.1|	JN962653	100.000	80	0	0	1	80	22023	22102	9.50e-33	148	Mus musculus targeted KO-first, conditional ready, lacZ-tagged mutant allele Slc1a7:tm1a(EUCOMM)Hmgu; transgenic
Mus musculus targeted KO-first, conditional ready, lacZ-tagged mutant allele Nlrp10:tm1a(KOMP)Wtsi; transgenic	gi|354798151|gb|JN962652.1|	JN962652	100.000	80	0	0	1	80	24447	24526	9.50e-33	148	Mus musculus targeted KO-first, conditional ready, lacZ-tagged mutant allele Nlrp10:tm1a(KOMP)Wtsi; transgenic
Mus musculus targeted KO-first, conditional ready, lacZ-tagged mutant allele Pde8b:tm1a(KOMP)Wtsi; transgenic	gi|354798149|gb|JN962650.1|	JN962650	100.000	80	0	0	1	80	22900	22979	9.50e-33	148	Mus musculus targeted KO-first, conditional ready, lacZ-tagged mutant allele Pde8b:tm1a(KOMP)Wtsi; transgenic
Mus musculus targeted KO-first, conditional ready, lacZ-tagged mutant allele Rasal2:tm1a(EUCOMM)Wtsi tm1a(EUCOMM)Hmgu; transgenic	gi|354798146|gb|JN962647.1|	JN962647	100.000	80	0	0	1	80	22840	22919	9.50e-33	148	Mus musculus targeted KO-first, conditional ready, lacZ-tagged mutant allele Rasal2:tm1a(EUCOMM)Wtsi tm1a(EUCOMM)Hmgu; transgenic
Mus musculus targeted KO-first, conditional ready, lacZ-tagged mutant allele Phf21b:tm1a(EUCOMM)Hmgu; transgenic	gi|354798145|gb|JN962646.1|	JN962646	100.000	80	0	0	1	80	22861	22940	9.50e-33	148	Mus musculus targeted KO-first, conditional ready, lacZ-tagged mutant allele Phf21b:tm1a(EUCOMM)Hmgu; transgenic
Mus musculus targeted KO-first, conditional ready, lacZ-tagged mutant allele Bnc2:tm1a(KOMP)Wtsi; transgenic	gi|354798144|gb|JN962645.1|	JN962645	100.000	80	0	0	1	80	21368	21447	9.50e-33	148	Mus musculus targeted KO-first, conditional ready, lacZ-tagged mutant allele Bnc2:tm1a(KOMP)Wtsi; transgenic
Mus musculus targeted KO-first, conditional ready, lacZ-tagged mutant allele 6430548M08Rik:tm1a(KOMP)Wtsi; transgenic	gi|354798143|gb|JN962644.1|	JN962644	100.000	80	0	0	1	80	22846	22925	9.50e-33	148	Mus musculus targeted KO-first, conditional ready, lacZ-tagged mutant allele 6430548M08Rik:tm1a(KOMP)Wtsi; transgenic
Mus musculus targeted KO-first, conditional ready, lacZ-tagged mutant allele Engase:tm1a(KOMP)Wtsi; transgenic	gi|354798141|gb|JN962642.1|	JN962642	100.000	80	0	0	1	80	23699	23778	9.50e-33	148	Mus musculus targeted KO-first, conditional ready, lacZ-tagged mutant allele Engase:tm1a(KOMP)Wtsi; transgenic
Mus musculus targeted KO-first, conditional ready, lacZ-tagged mutant allele D630042P16Rik:tm1a(KOMP)Wtsi; transgenic	gi|354798138|gb|JN962639.1|	JN962639	100.000	80	0	0	1	80	22830	22909	9.50e-33	148	Mus musculus targeted KO-first, conditional ready, lacZ-tagged mutant allele D630042P16Rik:tm1a(KOMP)Wtsi; transgenic
Mus musculus targeted KO-first, conditional ready, lacZ-tagged mutant allele 5830411N06Rik:tm1a(KOMP)Wtsi; transgenic	gi|354798137|gb|JN962638.1|	JN962638	100.000	80	0	0	1	80	23833	23912	9.50e-33	148	Mus musculus targeted KO-first, conditional ready, lacZ-tagged mutant allele 5830411N06Rik:tm1a(KOMP)Wtsi; transgenic
Mus musculus targeted KO-first, conditional ready, lacZ-tagged mutant allele Rreb1:tm1a(EUCOMM)Wtsi tm1a(EUCOMM)Hmgu; transgenic	gi|354798136|gb|JN962637.1|	JN962637	100.000	80	0	0	1	80	22924	23003	9.50e-33	148	Mus musculus targeted KO-first, conditional ready, lacZ-tagged mutant allele Rreb1:tm1a(EUCOMM)Wtsi tm1a(EUCOMM)Hmgu; transgenic
Mus musculus targeted KO-first, conditional ready, lacZ-tagged mutant allele Tmem91:tm1a(KOMP)Wtsi; transgenic	gi|354798134|gb|JN962635.1|	JN962635	100.000	80	0	0	1	80	25745	25824	9.50e-33	148	Mus musculus targeted KO-first, conditional ready, lacZ-tagged mutant allele Tmem91:tm1a(KOMP)Wtsi; transgenic
Mus musculus targeted KO-first, conditional ready, lacZ-tagged mutant allele Abat:tm1a(EUCOMM)Hmgu; transgenic	gi|354798133|gb|JN962634.1|	JN962634	100.000	80	0	0	1	80	22783	22862	9.50e-33	148	Mus musculus targeted KO-first, conditional ready, lacZ-tagged mutant allele Abat:tm1a(EUCOMM)Hmgu; transgenic
Mus musculus targeted KO-first, conditional ready, lacZ-tagged mutant allele Ccdc28a:tm1a(KOMP)Wtsi; transgenic	gi|354798132|gb|JN962633.1|	JN962633	100.000	80	0	0	1	80	22952	23031	9.50e-33	148	Mus musculus targeted KO-first, conditional ready, lacZ-tagged mutant allele Ccdc28a:tm1a(KOMP)Wtsi; transgenic
Mus musculus targeted KO-first, conditional ready, lacZ-tagged mutant allele Trmt61a:tm1a(EUCOMM)Wtsi; transgenic	gi|354798131|gb|JN962632.1|	JN962632	100.000	80	0	0	1	80	25885	25964	9.50e-33	148	Mus musculus targeted KO-first, conditional ready, lacZ-tagged mutant allele Trmt61a:tm1a(EUCOMM)Wtsi; transgenic
Mus musculus targeted KO-first, conditional ready, lacZ-tagged mutant allele Tbc1d24:tm1a(EUCOMM)Hmgu; transgenic	gi|354798129|gb|JN962630.1|	JN962630	100.000	80	0	0	1	80	25399	25478	9.50e-33	148	Mus musculus targeted KO-first, conditional ready, lacZ-tagged mutant allele Tbc1d24:tm1a(EUCOMM)Hmgu; transgenic
Mus musculus targeted KO-first, conditional ready, lacZ-tagged mutant allele Zscan22:tm1a(KOMP)Wtsi; transgenic	gi|354798120|gb|JN962621.1|	JN962621	100.000	80	0	0	1	80	25528	25607	9.50e-33	148	Mus musculus targeted KO-first, conditional ready, lacZ-tagged mutant allele Zscan22:tm1a(KOMP)Wtsi; transgenic
Mus musculus targeted KO-first, conditional ready, lacZ-tagged mutant allele Mcph1:tm1a(EUCOMM)Wtsi; transgenic	gi|354798119|gb|JN962620.1|	JN962620	100.000	80	0	0	1	80	21292	21371	9.50e-33	148	Mus musculus targeted KO-first, conditional ready, lacZ-tagged mutant allele Mcph1:tm1a(EUCOMM)Wtsi; transgenic
Mus musculus targeted KO-first, conditional ready, lacZ-tagged mutant allele Cntrob:tm1a(KOMP)Wtsi; transgenic	gi|354798118|gb|JN962619.1|	JN962619	100.000	80	0	0	1	80	22845	22924	9.50e-33	148	Mus musculus targeted KO-first, conditional ready, lacZ-tagged mutant allele Cntrob:tm1a(KOMP)Wtsi; transgenic
Mus musculus targeted KO-first, conditional ready, lacZ-tagged mutant allele Lrrc29:tm1a(EUCOMM)Wtsi; transgenic	gi|354798115|gb|JN962616.1|	JN962616	100.000	80	0	0	1	80	23647	23726	9.50e-33	148	Mus musculus targeted KO-first, conditional ready, lacZ-tagged mutant allele Lrrc29:tm1a(EUCOMM)Wtsi; transgenic
Mus musculus targeted KO-first, conditional ready, lacZ-tagged mutant allele Dlgap2:tm1a(EUCOMM)Hmgu; transgenic	gi|354798111|gb|JN962612.1|	JN962612	100.000	80	0	0	1	80	23866	23945	9.50e-33	148	Mus musculus targeted KO-first, conditional ready, lacZ-tagged mutant allele Dlgap2:tm1a(EUCOMM)Hmgu; transgenic
Mus musculus targeted KO-first, conditional ready, lacZ-tagged mutant allele Ces2e:tm1a(EUCOMM)Wtsi; transgenic	gi|354798110|gb|JN962611.1|	JN962611	100.000	80	0	0	1	80	22880	22959	9.50e-33	148	Mus musculus targeted KO-first, conditional ready, lacZ-tagged mutant allele Ces2e:tm1a(EUCOMM)Wtsi; transgenic
Mus musculus targeted KO-first, conditional ready, lacZ-tagged mutant allele Uggt1:tm1a(KOMP)Wtsi; transgenic	gi|354798109|gb|JN962610.1|	JN962610	100.000	80	0	0	1	80	24179	24258	9.50e-33	148	Mus musculus targeted KO-first, conditional ready, lacZ-tagged mutant allele Uggt1:tm1a(KOMP)Wtsi; transgenic
Mus musculus targeted KO-first, conditional ready, lacZ-tagged mutant allele Fam63b:tm2a(KOMP)Wtsi; transgenic	gi|354798106|gb|JN962607.1|	JN962607	100.000	80	0	0	1	80	22715	22794	9.50e-33	148	Mus musculus targeted KO-first, conditional ready, lacZ-tagged mutant allele Fam63b:tm2a(KOMP)Wtsi; transgenic
Mus musculus targeted KO-first, conditional ready, lacZ-tagged mutant allele Klhl26:tm1a(EUCOMM)Wtsi; transgenic	gi|354798105|gb|JN962606.1|	JN962606	100.000	80	0	0	1	80	25539	25618	9.50e-33	148	Mus musculus targeted KO-first, conditional ready, lacZ-tagged mutant allele Klhl26:tm1a(EUCOMM)Wtsi; transgenic
Mus musculus targeted KO-first, conditional ready, lacZ-tagged mutant allele Plch2:tm1a(KOMP)Wtsi; transgenic	gi|354798104|gb|JN962605.1|	JN962605	100.000	80	0	0	1	80	23316	23395	9.50e-33	148	Mus musculus targeted KO-first, conditional ready, lacZ-tagged mutant allele Plch2:tm1a(KOMP)Wtsi; transgenic
Mus musculus targeted KO-first, conditional ready, lacZ-tagged mutant allele Cc2d1b:tm1a(KOMP)Wtsi; transgenic	gi|354798103|gb|JN962604.1|	JN962604	100.000	80	0	0	1	80	22003	22082	9.50e-33	148	Mus musculus targeted KO-first, conditional ready, lacZ-tagged mutant allele Cc2d1b:tm1a(KOMP)Wtsi; transgenic
Mus musculus targeted KO-first, conditional ready, lacZ-tagged mutant allele Agps:tm1a(KOMP)Wtsi; transgenic	gi|354798102|gb|JN962603.1|	JN962603	100.000	80	0	0	1	80	22879	22958	9.50e-33	148	Mus musculus targeted KO-first, conditional ready, lacZ-tagged mutant allele Agps:tm1a(KOMP)Wtsi; transgenic
Mus musculus targeted KO-first, conditional ready, lacZ-tagged mutant allele Gramd1c:tm1a(KOMP)Wtsi; transgenic	gi|354798100|gb|JN962601.1|	JN962601	100.000	80	0	0	1	80	22991	23070	9.50e-33	148	Mus musculus targeted KO-first, conditional ready, lacZ-tagged mutant allele Gramd1c:tm1a(KOMP)Wtsi; transgenic
Mus musculus targeted KO-first, conditional ready, lacZ-tagged mutant allele Lman2l:tm1a(EUCOMM)Hmgu; transgenic	gi|354798099|gb|JN962600.1|	JN962600	100.000	80	0	0	1	80	22853	22932	9.50e-33	148	Mus musculus targeted KO-first, conditional ready, lacZ-tagged mutant allele Lman2l:tm1a(EUCOMM)Hmgu; transgenic
Mus musculus targeted KO-first, conditional ready, lacZ-tagged mutant allele Ddx58:tm1a(EUCOMM)Wtsi; transgenic	gi|354798096|gb|JN962597.1|	JN962597	100.000	80	0	0	1	80	21395	21474	9.50e-33	148	Mus musculus targeted KO-first, conditional ready, lacZ-tagged mutant allele Ddx58:tm1a(EUCOMM)Wtsi; transgenic
Mus musculus targeted KO-first, conditional ready, lacZ-tagged mutant allele Rab39:tm1a(KOMP)Wtsi; transgenic	gi|354798095|gb|JN962596.1|	JN962596	100.000	80	0	0	1	80	25303	25382	9.50e-33	148	Mus musculus targeted KO-first, conditional ready, lacZ-tagged mutant allele Rab39:tm1a(KOMP)Wtsi; transgenic
Mus musculus targeted KO-first, conditional ready, lacZ-tagged mutant allele Bbs9:tm1a(KOMP)Wtsi; transgenic	gi|354798094|gb|JN962595.1|	JN962595	100.000	80	0	0	1	80	22871	22950	9.50e-33	148	Mus musculus targeted KO-first, conditional ready, lacZ-tagged mutant allele Bbs9:tm1a(KOMP)Wtsi; transgenic
Mus musculus targeted KO-first, conditional ready, lacZ-tagged mutant allele March6:tm1a(EUCOMM)Hmgu; transgenic	gi|354798091|gb|JN962592.1|	JN962592	100.000	80	0	0	1	80	22798	22877	9.50e-33	148	Mus musculus targeted KO-first, conditional ready, lacZ-tagged mutant allele March6:tm1a(EUCOMM)Hmgu; transgenic
Mus musculus targeted KO-first, conditional ready, lacZ-tagged mutant allele Zfp667:tm1a(EUCOMM)Wtsi tm2a(EUCOMM)Wtsi; transgenic	gi|354798090|gb|JN962591.1|	JN962591	100.000	80	0	0	1	80	22836	22915	9.50e-33	148	Mus musculus targeted KO-first, conditional ready, lacZ-tagged mutant allele Zfp667:tm1a(EUCOMM)Wtsi tm2a(EUCOMM)Wtsi; transgenic
Mus musculus targeted KO-first, conditional ready, lacZ-tagged mutant allele Creb3l2:tm1a(KOMP)Wtsi; transgenic	gi|354798089|gb|JN962590.1|	JN962590	100.000	80	0	0	1	80	22924	23003	9.50e-33	148	Mus musculus targeted KO-first, conditional ready, lacZ-tagged mutant allele Creb3l2:tm1a(KOMP)Wtsi; transgenic
Mus musculus targeted KO-first, conditional ready, lacZ-tagged mutant allele Cdc14a:tm1a(EUCOMM)Hmgu; transgenic	gi|354798088|gb|JN962589.1|	JN962589	100.000	80	0	0	1	80	22823	22902	9.50e-33	148	Mus musculus targeted KO-first, conditional ready, lacZ-tagged mutant allele Cdc14a:tm1a(EUCOMM)Hmgu; transgenic
Mus musculus targeted KO-first, conditional ready, lacZ-tagged mutant allele Klhdc8a:tm1a(KOMP)Wtsi; transgenic	gi|354798086|gb|JN962587.1|	JN962587	100.000	80	0	0	1	80	25065	25144	9.50e-33	148	Mus musculus targeted KO-first, conditional ready, lacZ-tagged mutant allele Klhdc8a:tm1a(KOMP)Wtsi; transgenic
Mus musculus targeted KO-first, conditional ready, lacZ-tagged mutant allele Mfsd7a:tm1a(KOMP)Wtsi; transgenic	gi|354798085|gb|JN962586.1|	JN962586	100.000	80	0	0	1	80	25746	25825	9.50e-33	148	Mus musculus targeted KO-first, conditional ready, lacZ-tagged mutant allele Mfsd7a:tm1a(KOMP)Wtsi; transgenic
Mus musculus targeted KO-first, conditional ready, lacZ-tagged mutant allele Arhgef4:tm1a(KOMP)Wtsi; transgenic	gi|354798082|gb|JN962583.1|	JN962583	100.000	80	0	0	1	80	24567	24646	9.50e-33	148	Mus musculus targeted KO-first, conditional ready, lacZ-tagged mutant allele Arhgef4:tm1a(KOMP)Wtsi; transgenic
Mus musculus targeted KO-first, conditional ready, lacZ-tagged mutant allele Podxl2:tm1a(EUCOMM)Wtsi; transgenic	gi|354798081|gb|JN962582.1|	JN962582	100.000	80	0	0	1	80	24015	24094	9.50e-33	148	Mus musculus targeted KO-first, conditional ready, lacZ-tagged mutant allele Podxl2:tm1a(EUCOMM)Wtsi; transgenic
Mus musculus targeted KO-first, conditional ready, lacZ-tagged mutant allele Rnf157:tm1a(EUCOMM)Wtsi; transgenic	gi|354798079|gb|JN962580.1|	JN962580	100.000	80	0	0	1	80	22989	23068	9.50e-33	148	Mus musculus targeted KO-first, conditional ready, lacZ-tagged mutant allele Rnf157:tm1a(EUCOMM)Wtsi; transgenic
Mus musculus targeted KO-first, conditional ready, lacZ-tagged mutant allele Rhbdf2:tm1a(KOMP)Wtsi; transgenic	gi|354798077|gb|JN962578.1|	JN962578	100.000	80	0	0	1	80	22823	22902	9.50e-33	148	Mus musculus targeted KO-first, conditional ready, lacZ-tagged mutant allele Rhbdf2:tm1a(KOMP)Wtsi; transgenic
Mus musculus targeted KO-first, conditional ready, lacZ-tagged mutant allele Btnl9:tm1a(KOMP)Wtsi; transgenic	gi|354798076|gb|JN962577.1|	JN962577	100.000	80	0	0	1	80	24912	24991	9.50e-33	148	Mus musculus targeted KO-first, conditional ready, lacZ-tagged mutant allele Btnl9:tm1a(KOMP)Wtsi; transgenic
Mus musculus targeted KO-first, conditional ready, lacZ-tagged mutant allele Galm:tm2a(EUCOMM)Hmgu; transgenic	gi|354798075|gb|JN962576.1|	JN962576	100.000	80	0	0	1	80	22994	23073	9.50e-33	148	Mus musculus targeted KO-first, conditional ready, lacZ-tagged mutant allele Galm:tm2a(EUCOMM)Hmgu; transgenic
Mus musculus targeted KO-first, conditional ready, lacZ-tagged mutant allele Nfrkb:tm1a(EUCOMM)Wtsi; transgenic	gi|354798074|gb|JN962575.1|	JN962575	100.000	80	0	0	1	80	22956	23035	9.50e-33	148	Mus musculus targeted KO-first, conditional ready, lacZ-tagged mutant allele Nfrkb:tm1a(EUCOMM)Wtsi; transgenic
Mus musculus targeted KO-first, conditional ready, lacZ-tagged mutant allele Dcp1b:tm1a(EUCOMM)Wtsi; transgenic	gi|354798073|gb|JN962574.1|	JN962574	100.000	80	0	0	1	80	22885	22964	9.50e-33	148	Mus musculus targeted KO-first, conditional ready, lacZ-tagged mutant allele Dcp1b:tm1a(EUCOMM)Wtsi; transgenic
Mus musculus targeted KO-first, conditional ready, lacZ-tagged mutant allele Slc13a4:tm1a(EUCOMM)Wtsi; transgenic	gi|354798072|gb|JN962573.1|	JN962573	100.000	80	0	0	1	80	22880	22959	9.50e-33	148	Mus musculus targeted KO-first, conditional ready, lacZ-tagged mutant allele Slc13a4:tm1a(EUCOMM)Wtsi; transgenic
Mus musculus targeted KO-first, conditional ready, lacZ-tagged mutant allele Kirrel2:tm2a(KOMP)Wtsi; transgenic	gi|354798071|gb|JN962572.1|	JN962572	100.000	80	0	0	1	80	23132	23211	9.50e-33	148	Mus musculus targeted KO-first, conditional ready, lacZ-tagged mutant allele Kirrel2:tm2a(KOMP)Wtsi; transgenic
Mus musculus targeted KO-first, conditional ready, lacZ-tagged mutant allele Xkr5:tm1a(KOMP)Ucd; transgenic	gi|354798070|gb|JN962571.1|	JN962571	100.000	80	0	0	1	80	22899	22978	9.50e-33	148	Mus musculus targeted KO-first, conditional ready, lacZ-tagged mutant allele Xkr5:tm1a(KOMP)Ucd; transgenic
Mus musculus targeted KO-first, conditional ready, lacZ-tagged mutant allele Camk1d:tm1a(EUCOMM)Wtsi; transgenic	gi|354798066|gb|JN962567.1|	JN962567	100.000	80	0	0	1	80	21398	21477	9.50e-33	148	Mus musculus targeted KO-first, conditional ready, lacZ-tagged mutant allele Camk1d:tm1a(EUCOMM)Wtsi; transgenic
Mus musculus targeted KO-first, conditional ready, lacZ-tagged mutant allele Zfp446:tm1a(EUCOMM)Wtsi; transgenic	gi|354798065|gb|JN962566.1|	JN962566	100.000	80	0	0	1	80	25170	25249	9.50e-33	148	Mus musculus targeted KO-first, conditional ready, lacZ-tagged mutant allele Zfp446:tm1a(EUCOMM)Wtsi; transgenic
Mus musculus targeted KO-first, conditional ready, lacZ-tagged mutant allele Fam113a:tm1a(EUCOMM)Wtsi; transgenic	gi|354798063|gb|JN962564.1|	JN962564	100.000	80	0	0	1	80	23651	23730	9.50e-33	148	Mus musculus targeted KO-first, conditional ready, lacZ-tagged mutant allele Fam113a:tm1a(EUCOMM)Wtsi; transgenic
Mus musculus targeted KO-first, conditional ready, lacZ-tagged mutant allele Evi5l:tm1a(KOMP)Wtsi; transgenic	gi|354798062|gb|JN962563.1|	JN962563	100.000	80	0	0	1	80	22739	22818	9.50e-33	148	Mus musculus targeted KO-first, conditional ready, lacZ-tagged mutant allele Evi5l:tm1a(KOMP)Wtsi; transgenic
Mus musculus targeted KO-first, conditional ready, lacZ-tagged mutant allele Gak:tm1a(EUCOMM)Wtsi; transgenic	gi|354798061|gb|JN962562.1|	JN962562	100.000	80	0	0	1	80	22873	22952	9.50e-33	148	Mus musculus targeted KO-first, conditional ready, lacZ-tagged mutant allele Gak:tm1a(EUCOMM)Wtsi; transgenic
Mus musculus targeted KO-first, conditional ready, lacZ-tagged mutant allele Muc15:tm1a(KOMP)Ucd; transgenic	gi|354798060|gb|JN962561.1|	JN962561	100.000	80	0	0	1	80	23907	23986	9.50e-33	148	Mus musculus targeted KO-first, conditional ready, lacZ-tagged mutant allele Muc15:tm1a(KOMP)Ucd; transgenic
Mus musculus targeted KO-first, conditional ready, lacZ-tagged mutant allele Hs3st5:tm2a(KOMP)Wtsi tm1a(KOMP)Wtsi tm1a(KOMP)Ucd; transgenic	gi|354798055|gb|JN962556.1|	JN962556	100.000	80	0	0	1	80	24588	24667	9.50e-33	148	Mus musculus targeted KO-first, conditional ready, lacZ-tagged mutant allele Hs3st5:tm2a(KOMP)Wtsi tm1a(KOMP)Wtsi tm1a(KOMP)Ucd; transgenic
Mus musculus targeted KO-first, conditional ready, lacZ-tagged mutant allele C530028O21Rik:tm1a(KOMP)Wtsi; transgenic	gi|354798053|gb|JN962554.1|	JN962554	100.000	80	0	0	1	80	22743	22822	9.50e-33	148	Mus musculus targeted KO-first, conditional ready, lacZ-tagged mutant allele C530028O21Rik:tm1a(KOMP)Wtsi; transgenic
Mus musculus targeted KO-first, conditional ready, lacZ-tagged mutant allele A630033H20Rik:tm1a(KOMP)Ucd; transgenic	gi|354798050|gb|JN962551.1|	JN962551	100.000	80	0	0	1	80	24638	24717	9.50e-33	148	Mus musculus targeted KO-first, conditional ready, lacZ-tagged mutant allele A630033H20Rik:tm1a(KOMP)Ucd; transgenic
Mus musculus targeted KO-first, conditional ready, lacZ-tagged mutant allele Gpr26:tm1a(EUCOMM)Wtsi; transgenic	gi|354798049|gb|JN962550.1|	JN962550	100.000	80	0	0	1	80	22836	22915	9.50e-33	148	Mus musculus targeted KO-first, conditional ready, lacZ-tagged mutant allele Gpr26:tm1a(EUCOMM)Wtsi; transgenic
Mus musculus targeted KO-first, conditional ready, lacZ-tagged mutant allele Supv3l1:tm1a(EUCOMM)Wtsi; transgenic	gi|354798047|gb|JN962548.1|	JN962548	100.000	80	0	0	1	80	21332	21411	9.50e-33	148	Mus musculus targeted KO-first, conditional ready, lacZ-tagged mutant allele Supv3l1:tm1a(EUCOMM)Wtsi; transgenic
Mus musculus targeted KO-first, conditional ready, lacZ-tagged mutant allele Dock3:tm1a(KOMP)Wtsi; transgenic	gi|354798046|gb|JN962547.1|	JN962547	100.000	80	0	0	1	80	22875	22954	9.50e-33	148	Mus musculus targeted KO-first, conditional ready, lacZ-tagged mutant allele Dock3:tm1a(KOMP)Wtsi; transgenic
Mus musculus targeted KO-first, conditional ready, lacZ-tagged mutant allele Hinfp:tm1a(EUCOMM)Hmgu; transgenic	gi|354798045|gb|JN962546.1|	JN962546	100.000	80	0	0	1	80	24860	24939	9.50e-33	148	Mus musculus targeted KO-first, conditional ready, lacZ-tagged mutant allele Hinfp:tm1a(EUCOMM)Hmgu; transgenic
Mus musculus targeted KO-first, conditional ready, lacZ-tagged mutant allele Unc5d:tm1a(EUCOMM)Wtsi; transgenic	gi|354798044|gb|JN962545.1|	JN962545	100.000	80	0	0	1	80	22869	22948	9.50e-33	148	Mus musculus targeted KO-first, conditional ready, lacZ-tagged mutant allele Unc5d:tm1a(EUCOMM)Wtsi; transgenic
Mus musculus targeted KO-first, conditional ready, lacZ-tagged mutant allele Abca15:tm1a(KOMP)Wtsi; transgenic	gi|354798043|gb|JN962544.1|	JN962544	100.000	80	0	0	1	80	22831	22910	9.50e-33	148	Mus musculus targeted KO-first, conditional ready, lacZ-tagged mutant allele Abca15:tm1a(KOMP)Wtsi; transgenic
Mus musculus targeted KO-first, conditional ready, lacZ-tagged mutant allele Plekhg3:tm1a(EUCOMM)Hmgu; transgenic	gi|354798041|gb|JN962542.1|	JN962542	100.000	80	0	0	1	80	22879	22958	9.50e-33	148	Mus musculus targeted KO-first, conditional ready, lacZ-tagged mutant allele Plekhg3:tm1a(EUCOMM)Hmgu; transgenic
Mus musculus targeted KO-first, conditional ready, lacZ-tagged mutant allele Fam20a:tm1a(KOMP)Wtsi; transgenic	gi|354798040|gb|JN962541.1|	JN962541	100.000	80	0	0	1	80	22713	22792	9.50e-33	148	Mus musculus targeted KO-first, conditional ready, lacZ-tagged mutant allele Fam20a:tm1a(KOMP)Wtsi; transgenic
Mus musculus targeted KO-first, conditional ready, lacZ-tagged mutant allele Stoml3:tm1a(KOMP)Wtsi; transgenic	gi|354798038|gb|JN962539.1|	JN962539	100.000	80	0	0	1	80	22803	22882	9.50e-33	148	Mus musculus targeted KO-first, conditional ready, lacZ-tagged mutant allele Stoml3:tm1a(KOMP)Wtsi; transgenic
Mus musculus targeted KO-first, conditional ready, lacZ-tagged mutant allele Lrrc66:tm1a(KOMP)Wtsi; transgenic	gi|354798036|gb|JN962537.1|	JN962537	100.000	80	0	0	1	80	22894	22973	9.50e-33	148	Mus musculus targeted KO-first, conditional ready, lacZ-tagged mutant allele Lrrc66:tm1a(KOMP)Wtsi; transgenic
Mus musculus targeted KO-first, conditional ready, lacZ-tagged mutant allele Ahsa1:tm1a(EUCOMM)Hmgu; transgenic	gi|354798034|gb|JN962535.1|	JN962535	100.000	80	0	0	1	80	24309	24388	9.50e-33	148	Mus musculus targeted KO-first, conditional ready, lacZ-tagged mutant allele Ahsa1:tm1a(EUCOMM)Hmgu; transgenic
Mus musculus targeted KO-first, conditional ready, lacZ-tagged mutant allele Tenc1:tm1a(KOMP)Wtsi; transgenic	gi|354798033|gb|JN962534.1|	JN962534	100.000	80	0	0	1	80	23557	23636	9.50e-33	148	Mus musculus targeted KO-first, conditional ready, lacZ-tagged mutant allele Tenc1:tm1a(KOMP)Wtsi; transgenic
Mus musculus targeted KO-first, conditional ready, lacZ-tagged mutant allele Cpne2:tm1a(KOMP)Wtsi; transgenic	gi|354798032|gb|JN962533.1|	JN962533	100.000	80	0	0	1	80	23569	23648	9.50e-33	148	Mus musculus targeted KO-first, conditional ready, lacZ-tagged mutant allele Cpne2:tm1a(KOMP)Wtsi; transgenic
Mus musculus targeted KO-first, conditional ready, lacZ-tagged mutant allele Wac:tm1a(KOMP)Wtsi; transgenic	gi|354798030|gb|JN962531.1|	JN962531	100.000	80	0	0	1	80	22821	22900	9.50e-33	148	Mus musculus targeted KO-first, conditional ready, lacZ-tagged mutant allele Wac:tm1a(KOMP)Wtsi; transgenic
Mus musculus targeted KO-first, conditional ready, lacZ-tagged mutant allele Ggnbp2:tm1a(KOMP)Wtsi; transgenic	gi|354798029|gb|JN962530.1|	JN962530	100.000	80	0	0	1	80	22981	23060	9.50e-33	148	Mus musculus targeted KO-first, conditional ready, lacZ-tagged mutant allele Ggnbp2:tm1a(KOMP)Wtsi; transgenic
Mus musculus targeted KO-first, conditional ready, lacZ-tagged mutant allele Yrdc:tm2a(EUCOMM)Wtsi; transgenic	gi|354798027|gb|JN962528.1|	JN962528	100.000	80	0	0	1	80	22896	22975	9.50e-33	148	Mus musculus targeted KO-first, conditional ready, lacZ-tagged mutant allele Yrdc:tm2a(EUCOMM)Wtsi; transgenic
Mus musculus targeted KO-first, conditional ready, lacZ-tagged mutant allele Fam149a:tm1a(KOMP)Wtsi; transgenic	gi|354798026|gb|JN962527.1|	JN962527	100.000	80	0	0	1	80	22911	22990	9.50e-33	148	Mus musculus targeted KO-first, conditional ready, lacZ-tagged mutant allele Fam149a:tm1a(KOMP)Wtsi; transgenic
Mus musculus targeted KO-first, conditional ready, lacZ-tagged mutant allele Gipc3:tm1a(KOMP)Wtsi; transgenic	gi|354798025|gb|JN962526.1|	JN962526	100.000	80	0	0	1	80	23220	23299	9.50e-33	148	Mus musculus targeted KO-first, conditional ready, lacZ-tagged mutant allele Gipc3:tm1a(KOMP)Wtsi; transgenic
Mus musculus targeted KO-first, conditional ready, lacZ-tagged mutant allele Abcc10:tm1a(KOMP)Wtsi; transgenic	gi|354798024|gb|JN962525.1|	JN962525	100.000	80	0	0	1	80	22857	22936	9.50e-33	148	Mus musculus targeted KO-first, conditional ready, lacZ-tagged mutant allele Abcc10:tm1a(KOMP)Wtsi; transgenic
Mus musculus targeted KO-first, conditional ready, lacZ-tagged mutant allele Rasgrp4:tm2a(KOMP)Wtsi; transgenic	gi|354798023|gb|JN962524.1|	JN962524	100.000	80	0	0	1	80	23259	23338	9.50e-33	148	Mus musculus targeted KO-first, conditional ready, lacZ-tagged mutant allele Rasgrp4:tm2a(KOMP)Wtsi; transgenic
Mus musculus targeted KO-first, conditional ready, lacZ-tagged mutant allele Eif3l:tm1a(EUCOMM)Hmgu; transgenic	gi|354798022|gb|JN962523.1|	JN962523	100.000	80	0	0	1	80	23710	23789	9.50e-33	148	Mus musculus targeted KO-first, conditional ready, lacZ-tagged mutant allele Eif3l:tm1a(EUCOMM)Hmgu; transgenic
Mus musculus targeted KO-first, conditional ready, lacZ-tagged mutant allele Ccdc106:tm1a(EUCOMM)Wtsi; transgenic	gi|354798021|gb|JN962522.1|	JN962522	100.000	80	0	0	1	80	24029	24108	9.50e-33	148	Mus musculus targeted KO-first, conditional ready, lacZ-tagged mutant allele Ccdc106:tm1a(EUCOMM)Wtsi; transgenic
Mus musculus targeted KO-first, conditional ready, lacZ-tagged mutant allele Ddx27:tm1a(KOMP)Wtsi; transgenic	gi|354798020|gb|JN962521.1|	JN962521	100.000	80	0	0	1	80	21342	21421	9.50e-33	148	Mus musculus targeted KO-first, conditional ready, lacZ-tagged mutant allele Ddx27:tm1a(KOMP)Wtsi; transgenic
Mus musculus targeted KO-first, conditional ready, lacZ-tagged mutant allele Stk32c:tm1a(KOMP)Wtsi; transgenic	gi|354798017|gb|JN962518.1|	JN962518	100.000	80	0	0	1	80	22777	22856	9.50e-33	148	Mus musculus targeted KO-first, conditional ready, lacZ-tagged mutant allele Stk32c:tm1a(KOMP)Wtsi; transgenic
Mus musculus targeted KO-first, conditional ready, lacZ-tagged mutant allele BC021891:tm1a(KOMP)Ucd; transgenic	gi|354798016|gb|JN962517.1|	JN962517	100.000	80	0	0	1	80	22895	22974	9.50e-33	148	Mus musculus targeted KO-first, conditional ready, lacZ-tagged mutant allele BC021891:tm1a(KOMP)Ucd; transgenic
Mus musculus targeted KO-first, conditional ready, lacZ-tagged mutant allele Mrps35:tm1a(EUCOMM)Wtsi; transgenic	gi|354798014|gb|JN962515.1|	JN962515	100.000	80	0	0	1	80	21311	21390	9.50e-33	148	Mus musculus targeted KO-first, conditional ready, lacZ-tagged mutant allele Mrps35:tm1a(EUCOMM)Wtsi; transgenic
Mus musculus targeted KO-first, conditional ready, lacZ-tagged mutant allele Pdik1l:tm1a(EUCOMM)Wtsi; transgenic	gi|354798012|gb|JN962513.1|	JN962513	100.000	80	0	0	1	80	21549	21628	9.50e-33	148	Mus musculus targeted KO-first, conditional ready, lacZ-tagged mutant allele Pdik1l:tm1a(EUCOMM)Wtsi; transgenic
Mus musculus targeted KO-first, conditional ready, lacZ-tagged mutant allele Bpifb5:tm2a(KOMP)Wtsi; transgenic	gi|354798010|gb|JN962511.1|	JN962511	100.000	80	0	0	1	80	23425	23504	9.50e-33	148	Mus musculus targeted KO-first, conditional ready, lacZ-tagged mutant allele Bpifb5:tm2a(KOMP)Wtsi; transgenic
Mus musculus targeted KO-first, conditional ready, lacZ-tagged mutant allele Mall:tm1a(EUCOMM)Hmgu; transgenic	gi|354798009|gb|JN962510.1|	JN962510	100.000	80	0	0	1	80	22955	23034	9.50e-33	148	Mus musculus targeted KO-first, conditional ready, lacZ-tagged mutant allele Mall:tm1a(EUCOMM)Hmgu; transgenic
Mus musculus targeted KO-first, conditional ready, lacZ-tagged mutant allele BC005624:tm1a(KOMP)Wtsi; transgenic	gi|354798008|gb|JN962509.1|	JN962509	100.000	80	0	0	1	80	21331	21410	9.50e-33	148	Mus musculus targeted KO-first, conditional ready, lacZ-tagged mutant allele BC005624:tm1a(KOMP)Wtsi; transgenic
Mus musculus targeted KO-first, conditional ready, lacZ-tagged mutant allele Farp2:tm1a(KOMP)Wtsi; transgenic	gi|354798007|gb|JN962508.1|	JN962508	100.000	80	0	0	1	80	22790	22869	9.50e-33	148	Mus musculus targeted KO-first, conditional ready, lacZ-tagged mutant allele Farp2:tm1a(KOMP)Wtsi; transgenic
Mus musculus targeted KO-first, conditional ready, lacZ-tagged mutant allele Rab7l1:tm1a(EUCOMM)Wtsi; transgenic	gi|354798006|gb|JN962507.1|	JN962507	100.000	80	0	0	1	80	22879	22958	9.50e-33	148	Mus musculus targeted KO-first, conditional ready, lacZ-tagged mutant allele Rab7l1:tm1a(EUCOMM)Wtsi; transgenic
Mus musculus targeted KO-first, conditional ready, lacZ-tagged mutant allele Krt79:tm1a(KOMP)Wtsi; transgenic	gi|354798004|gb|JN962505.1|	JN962505	100.000	80	0	0	1	80	22954	23033	9.50e-33	148	Mus musculus targeted KO-first, conditional ready, lacZ-tagged mutant allele Krt79:tm1a(KOMP)Wtsi; transgenic
Mus musculus targeted KO-first, conditional ready, lacZ-tagged mutant allele Ccm2:tm1a(EUCOMM)Hmgu; transgenic	gi|354798001|gb|JN962502.1|	JN962502	100.000	80	0	0	1	80	21585	21664	9.50e-33	148	Mus musculus targeted KO-first, conditional ready, lacZ-tagged mutant allele Ccm2:tm1a(EUCOMM)Hmgu; transgenic
Mus musculus targeted KO-first, conditional ready, lacZ-tagged mutant allele Appl2:tm1a(KOMP)Wtsi; transgenic	gi|354798000|gb|JN962501.1|	JN962501	100.000	80	0	0	1	80	22843	22922	9.50e-33	148	Mus musculus targeted KO-first, conditional ready, lacZ-tagged mutant allele Appl2:tm1a(KOMP)Wtsi; transgenic
Mus musculus targeted KO-first, conditional ready, lacZ-tagged mutant allele Tmprss4:tm2a(KOMP)Wtsi; transgenic	gi|354797995|gb|JN962496.1|	JN962496	100.000	80	0	0	1	80	22869	22948	9.50e-33	148	Mus musculus targeted KO-first, conditional ready, lacZ-tagged mutant allele Tmprss4:tm2a(KOMP)Wtsi; transgenic
Mus musculus targeted KO-first, conditional ready, lacZ-tagged mutant allele Cdk5rap2:tm1a(EUCOMM)Wtsi; transgenic	gi|354797994|gb|JN962495.1|	JN962495	100.000	80	0	0	1	80	22816	22895	9.50e-33	148	Mus musculus targeted KO-first, conditional ready, lacZ-tagged mutant allele Cdk5rap2:tm1a(EUCOMM)Wtsi; transgenic
Mus musculus targeted KO-first, conditional ready, lacZ-tagged mutant allele Ap1ar:tm1a(EUCOMM)Hmgu; transgenic	gi|354797993|gb|JN962494.1|	JN962494	100.000	80	0	0	1	80	22750	22829	9.50e-33	148	Mus musculus targeted KO-first, conditional ready, lacZ-tagged mutant allele Ap1ar:tm1a(EUCOMM)Hmgu; transgenic
Mus musculus targeted KO-first, conditional ready, lacZ-tagged mutant allele Lpcat1:tm1a(EUCOMM)Hmgu; transgenic	gi|354797992|gb|JN962493.1|	JN962493	100.000	80	0	0	1	80	22799	22878	9.50e-33	148	Mus musculus targeted KO-first, conditional ready, lacZ-tagged mutant allele Lpcat1:tm1a(EUCOMM)Hmgu; transgenic
Mus musculus targeted KO-first, conditional ready, lacZ-tagged mutant allele Pycr1:tm2a(EUCOMM)Wtsi; transgenic	gi|354797990|gb|JN962491.1|	JN962491	100.000	80	0	0	1	80	23917	23996	9.50e-33	148	Mus musculus targeted KO-first, conditional ready, lacZ-tagged mutant allele Pycr1:tm2a(EUCOMM)Wtsi; transgenic
Mus musculus targeted KO-first, conditional ready, lacZ-tagged mutant allele Slc25a38:tm1a(EUCOMM)Wtsi; transgenic	gi|354797988|gb|JN962489.1|	JN962489	100.000	80	0	0	1	80	22826	22905	9.50e-33	148	Mus musculus targeted KO-first, conditional ready, lacZ-tagged mutant allele Slc25a38:tm1a(EUCOMM)Wtsi; transgenic
Mus musculus targeted KO-first, conditional ready, lacZ-tagged mutant allele Alg1:tm1a(KOMP)Wtsi; transgenic	gi|354797987|gb|JN962488.1|	JN962488	100.000	80	0	0	1	80	22872	22951	9.50e-33	148	Mus musculus targeted KO-first, conditional ready, lacZ-tagged mutant allele Alg1:tm1a(KOMP)Wtsi; transgenic
Mus musculus targeted KO-first, conditional ready, lacZ-tagged mutant allele Fut10:tm1a(KOMP)Wtsi; transgenic	gi|354797985|gb|JN962486.1|	JN962486	100.000	80	0	0	1	80	23652	23731	9.50e-33	148	Mus musculus targeted KO-first, conditional ready, lacZ-tagged mutant allele Fut10:tm1a(KOMP)Wtsi; transgenic
Mus musculus targeted KO-first, conditional ready, lacZ-tagged mutant allele Zfp553:tm1a(EUCOMM)Wtsi; transgenic	gi|354797984|gb|JN962485.1|	JN962485	100.000	80	0	0	1	80	25504	25583	9.50e-33	148	Mus musculus targeted KO-first, conditional ready, lacZ-tagged mutant allele Zfp553:tm1a(EUCOMM)Wtsi; transgenic
Mus musculus targeted KO-first, conditional ready, lacZ-tagged mutant allele Zfp810:tm1a(EUCOMM)Wtsi; transgenic	gi|354797982|gb|JN962483.1|	JN962483	100.000	80	0	0	1	80	22855	22934	9.50e-33	148	Mus musculus targeted KO-first, conditional ready, lacZ-tagged mutant allele Zfp810:tm1a(EUCOMM)Wtsi; transgenic
Mus musculus targeted KO-first, conditional ready, lacZ-tagged mutant allele Mmgt1:tm1a(EUCOMM)Wtsi; transgenic	gi|354797981|gb|JN962482.1|	JN962482	100.000	80	0	0	1	80	22809	22888	9.50e-33	148	Mus musculus targeted KO-first, conditional ready, lacZ-tagged mutant allele Mmgt1:tm1a(EUCOMM)Wtsi; transgenic
Mus musculus targeted KO-first, conditional ready, lacZ-tagged mutant allele Tubgcp3:tm1a(KOMP)Wtsi; transgenic	gi|354797980|gb|JN962481.1|	JN962481	100.000	80	0	0	1	80	22939	23018	9.50e-33	148	Mus musculus targeted KO-first, conditional ready, lacZ-tagged mutant allele Tubgcp3:tm1a(KOMP)Wtsi; transgenic
Mus musculus targeted KO-first, conditional ready, lacZ-tagged mutant allele Lctl:tm1a(EUCOMM)Hmgu; transgenic	gi|354797979|gb|JN962480.1|	JN962480	100.000	80	0	0	1	80	23034	23113	9.50e-33	148	Mus musculus targeted KO-first, conditional ready, lacZ-tagged mutant allele Lctl:tm1a(EUCOMM)Hmgu; transgenic
Mus musculus targeted KO-first, conditional ready, lacZ-tagged mutant allele Tifa:tm1a(KOMP)Wtsi; transgenic	gi|354797976|gb|JN962477.1|	JN962477	100.000	80	0	0	1	80	24576	24655	9.50e-33	148	Mus musculus targeted KO-first, conditional ready, lacZ-tagged mutant allele Tifa:tm1a(KOMP)Wtsi; transgenic
Mus musculus targeted KO-first, conditional ready, lacZ-tagged mutant allele Sdsl:tm1a(EUCOMM)Hmgu; transgenic	gi|354797975|gb|JN962476.1|	JN962476	100.000	80	0	0	1	80	22887	22966	9.50e-33	148	Mus musculus targeted KO-first, conditional ready, lacZ-tagged mutant allele Sdsl:tm1a(EUCOMM)Hmgu; transgenic
Mus musculus targeted KO-first, conditional ready, lacZ-tagged mutant allele D430041D05Rik:tm1a(EUCOMM)Hmgu; transgenic	gi|354797973|gb|JN962474.1|	JN962474	100.000	80	0	0	1	80	23043	23122	9.50e-33	148	Mus musculus targeted KO-first, conditional ready, lacZ-tagged mutant allele D430041D05Rik:tm1a(EUCOMM)Hmgu; transgenic
Mus musculus targeted KO-first, conditional ready, lacZ-tagged mutant allele Pfkfb3:tm1a(EUCOMM)Wtsi; transgenic	gi|354797971|gb|JN962472.1|	JN962472	100.000	80	0	0	1	80	22897	22976	9.50e-33	148	Mus musculus targeted KO-first, conditional ready, lacZ-tagged mutant allele Pfkfb3:tm1a(EUCOMM)Wtsi; transgenic
Mus musculus targeted KO-first, conditional ready, lacZ-tagged mutant allele Ripply3:tm1a(EUCOMM)Wtsi; transgenic	gi|354797970|gb|JN962471.1|	JN962471	100.000	80	0	0	1	80	23165	23244	9.50e-33	148	Mus musculus targeted KO-first, conditional ready, lacZ-tagged mutant allele Ripply3:tm1a(EUCOMM)Wtsi; transgenic
Mus musculus targeted KO-first, conditional ready, lacZ-tagged mutant allele Acbd3:tm1a(EUCOMM)Hmgu; transgenic	gi|354797969|gb|JN962470.1|	JN962470	100.000	80	0	0	1	80	24682	24761	9.50e-33	148	Mus musculus targeted KO-first, conditional ready, lacZ-tagged mutant allele Acbd3:tm1a(EUCOMM)Hmgu; transgenic
Mus musculus targeted KO-first, conditional ready, lacZ-tagged mutant allele Pth2r:tm2a(KOMP)Wtsi tm1a(KOMP)Wtsi; transgenic	gi|354797968|gb|JN962469.1|	JN962469	100.000	80	0	0	1	80	22880	22959	9.50e-33	148	Mus musculus targeted KO-first, conditional ready, lacZ-tagged mutant allele Pth2r:tm2a(KOMP)Wtsi tm1a(KOMP)Wtsi; transgenic
Mus musculus targeted KO-first, conditional ready, lacZ-tagged mutant allele Oas1f:tm1a(EUCOMM)Hmgu; transgenic	gi|354797967|gb|JN962468.1|	JN962468	100.000	80	0	0	1	80	23143	23222	9.50e-33	148	Mus musculus targeted KO-first, conditional ready, lacZ-tagged mutant allele Oas1f:tm1a(EUCOMM)Hmgu; transgenic
Mus musculus targeted KO-first, conditional ready, lacZ-tagged mutant allele Oas2:tm1a(EUCOMM)Hmgu; transgenic	gi|354797966|gb|JN962467.1|	JN962467	100.000	80	0	0	1	80	22919	22998	9.50e-33	148	Mus musculus targeted KO-first, conditional ready, lacZ-tagged mutant allele Oas2:tm1a(EUCOMM)Hmgu; transgenic
Mus musculus targeted KO-first, conditional ready, lacZ-tagged mutant allele Mtmr4:tm1a(EUCOMM)Wtsi; transgenic	gi|354797964|gb|JN962465.1|	JN962465	100.000	80	0	0	1	80	21360	21439	9.50e-33	148	Mus musculus targeted KO-first, conditional ready, lacZ-tagged mutant allele Mtmr4:tm1a(EUCOMM)Wtsi; transgenic
Mus musculus targeted KO-first, conditional ready, lacZ-tagged mutant allele Rgs13:tm1a(EUCOMM)Hmgu; transgenic	gi|354797963|gb|JN962464.1|	JN962464	100.000	80	0	0	1	80	22915	22994	9.50e-33	148	Mus musculus targeted KO-first, conditional ready, lacZ-tagged mutant allele Rgs13:tm1a(EUCOMM)Hmgu; transgenic
Mus musculus targeted KO-first, conditional ready, lacZ-tagged mutant allele Msl1:tm1a(EUCOMM)Hmgu; transgenic	gi|354797960|gb|JN962461.1|	JN962461	100.000	80	0	0	1	80	23574	23653	9.50e-33	148	Mus musculus targeted KO-first, conditional ready, lacZ-tagged mutant allele Msl1:tm1a(EUCOMM)Hmgu; transgenic
Mus musculus targeted KO-first, conditional ready, lacZ-tagged mutant allele Rttn:tm1a(KOMP)Wtsi; transgenic	gi|354797958|gb|JN962459.1|	JN962459	100.000	80	0	0	1	80	22794	22873	9.50e-33	148	Mus musculus targeted KO-first, conditional ready, lacZ-tagged mutant allele Rttn:tm1a(KOMP)Wtsi; transgenic
Mus musculus targeted KO-first, conditional ready, lacZ-tagged mutant allele Akap9:tm1a(KOMP)Wtsi; transgenic	gi|354797956|gb|JN962457.1|	JN962457	100.000	80	0	0	1	80	21506	21585	9.50e-33	148	Mus musculus targeted KO-first, conditional ready, lacZ-tagged mutant allele Akap9:tm1a(KOMP)Wtsi; transgenic
Mus musculus targeted KO-first, conditional ready, lacZ-tagged mutant allele Bspry:tm1a(EUCOMM)Wtsi; transgenic	gi|354797955|gb|JN962456.1|	JN962456	100.000	80	0	0	1	80	21242	21321	9.50e-33	148	Mus musculus targeted KO-first, conditional ready, lacZ-tagged mutant allele Bspry:tm1a(EUCOMM)Wtsi; transgenic
Mus musculus targeted KO-first, conditional ready, lacZ-tagged mutant allele Vmn1r32:tm1a(KOMP)Wtsi; transgenic	gi|354797951|gb|JN962452.1|	JN962452	100.000	80	0	0	1	80	24631	24710	9.50e-33	148	Mus musculus targeted KO-first, conditional ready, lacZ-tagged mutant allele Vmn1r32:tm1a(KOMP)Wtsi; transgenic
Mus musculus targeted KO-first, conditional ready, lacZ-tagged mutant allele Vps37d:tm2a(EUCOMM)Wtsi; transgenic	gi|354797950|gb|JN962451.1|	JN962451	100.000	80	0	0	1	80	25995	26074	9.50e-33	148	Mus musculus targeted KO-first, conditional ready, lacZ-tagged mutant allele Vps37d:tm2a(EUCOMM)Wtsi; transgenic
Mus musculus targeted KO-first, conditional ready, lacZ-tagged mutant allele Nxf7:tm2a(KOMP)Wtsi; transgenic	gi|354797947|gb|JN962448.1|	JN962448	100.000	80	0	0	1	80	28518	28597	9.50e-33	148	Mus musculus targeted KO-first, conditional ready, lacZ-tagged mutant allele Nxf7:tm2a(KOMP)Wtsi; transgenic
Mus musculus targeted KO-first, conditional ready, lacZ-tagged mutant allele Cd209d:tm1a(EUCOMM)Wtsi; transgenic	gi|354797945|gb|JN962446.1|	JN962446	100.000	80	0	0	1	80	26080	26159	9.50e-33	148	Mus musculus targeted KO-first, conditional ready, lacZ-tagged mutant allele Cd209d:tm1a(EUCOMM)Wtsi; transgenic
Mus musculus targeted KO-first, conditional ready, lacZ-tagged mutant allele Stard5:tm1a(KOMP)Wtsi; transgenic	gi|354797943|gb|JN962444.1|	JN962444	100.000	80	0	0	1	80	22861	22940	9.50e-33	148	Mus musculus targeted KO-first, conditional ready, lacZ-tagged mutant allele Stard5:tm1a(KOMP)Wtsi; transgenic
Mus musculus targeted KO-first, conditional ready, lacZ-tagged mutant allele Stard4:tm1a(KOMP)Wtsi; transgenic	gi|354797941|gb|JN962442.1|	JN962442	100.000	80	0	0	1	80	22815	22894	9.50e-33	148	Mus musculus targeted KO-first, conditional ready, lacZ-tagged mutant allele Stard4:tm1a(KOMP)Wtsi; transgenic
Mus musculus targeted KO-first, conditional ready, lacZ-tagged mutant allele Slc17a6:tm1a(EUCOMM)Hmgu; transgenic	gi|354797939|gb|JN962440.1|	JN962440	100.000	80	0	0	1	80	22905	22984	9.50e-33	148	Mus musculus targeted KO-first, conditional ready, lacZ-tagged mutant allele Slc17a6:tm1a(EUCOMM)Hmgu; transgenic
Mus musculus targeted KO-first, conditional ready, lacZ-tagged mutant allele Ube4a:tm1a(EUCOMM)Wtsi; transgenic	gi|354797937|gb|JN962438.1|	JN962438	100.000	80	0	0	1	80	22880	22959	9.50e-33	148	Mus musculus targeted KO-first, conditional ready, lacZ-tagged mutant allele Ube4a:tm1a(EUCOMM)Wtsi; transgenic
Mus musculus targeted KO-first, conditional ready, lacZ-tagged mutant allele Plxnd1:tm1a(EUCOMM)Wtsi; transgenic	gi|354797935|gb|JN962436.1|	JN962436	100.000	80	0	0	1	80	24385	24464	9.50e-33	148	Mus musculus targeted KO-first, conditional ready, lacZ-tagged mutant allele Plxnd1:tm1a(EUCOMM)Wtsi; transgenic
Mus musculus targeted KO-first, conditional ready, lacZ-tagged mutant allele Plxnb3:tm1a(KOMP)Wtsi; transgenic	gi|354797934|gb|JN962435.1|	JN962435	100.000	80	0	0	1	80	23230	23309	9.50e-33	148	Mus musculus targeted KO-first, conditional ready, lacZ-tagged mutant allele Plxnb3:tm1a(KOMP)Wtsi; transgenic
Mus musculus targeted KO-first, conditional ready, lacZ-tagged mutant allele Smc1b:tm1a(EUCOMM)Hmgu; transgenic	gi|354797933|gb|JN962434.1|	JN962434	100.000	80	0	0	1	80	23238	23317	9.50e-33	148	Mus musculus targeted KO-first, conditional ready, lacZ-tagged mutant allele Smc1b:tm1a(EUCOMM)Hmgu; transgenic
Mus musculus targeted KO-first, conditional ready, lacZ-tagged mutant allele Hps3:tm1a(KOMP)Wtsi; transgenic	gi|354797932|gb|JN962433.1|	JN962433	100.000	80	0	0	1	80	21360	21439	9.50e-33	148	Mus musculus targeted KO-first, conditional ready, lacZ-tagged mutant allele Hps3:tm1a(KOMP)Wtsi; transgenic
Mus musculus targeted KO-first, conditional ready, lacZ-tagged mutant allele Tcfap2d:tm2a(KOMP)Wtsi tm1a(KOMP)Wtsi; transgenic	gi|354797929|gb|JN962430.1|	JN962430	100.000	80	0	0	1	80	22858	22937	9.50e-33	148	Mus musculus targeted KO-first, conditional ready, lacZ-tagged mutant allele Tcfap2d:tm2a(KOMP)Wtsi tm1a(KOMP)Wtsi; transgenic
Mus musculus targeted KO-first, conditional ready, lacZ-tagged mutant allele Trrap:tm1a(EUCOMM)Wtsi; transgenic	gi|354797928|gb|JN962429.1|	JN962429	100.000	80	0	0	1	80	21373	21452	9.50e-33	148	Mus musculus targeted KO-first, conditional ready, lacZ-tagged mutant allele Trrap:tm1a(EUCOMM)Wtsi; transgenic
Mus musculus targeted KO-first, conditional ready, lacZ-tagged mutant allele Dner:tm3a(EUCOMM)Hmgu tm2a(EUCOMM)Hmgu; transgenic	gi|354797924|gb|JN962425.1|;gi|354797926|gb|JN962427.1|	JN962425	100.000	80	0	0	1	80	22786	22865	9.50e-33	148	Mus musculus targeted KO-first, conditional ready, lacZ-tagged mutant allele Dner:tm3a(EUCOMM)Hmgu tm2a(EUCOMM)Hmgu; transgenic
Mus musculus targeted KO-first, conditional ready, lacZ-tagged mutant allele Gsk3a:tm1a(EUCOMM)Wtsi tm1a(EUCOMM)Hmgu; transgenic	gi|354797923|gb|JN962424.1|	JN962424	100.000	80	0	0	1	80	21409	21488	9.50e-33	148	Mus musculus targeted KO-first, conditional ready, lacZ-tagged mutant allele Gsk3a:tm1a(EUCOMM)Wtsi tm1a(EUCOMM)Hmgu; transgenic
Mus musculus targeted KO-first, conditional ready, lacZ-tagged mutant allele Stk33:tm1a(EUCOMM)Hmgu; transgenic	gi|354797922|gb|JN962423.1|	JN962423	100.000	80	0	0	1	80	22986	23065	9.50e-33	148	Mus musculus targeted KO-first, conditional ready, lacZ-tagged mutant allele Stk33:tm1a(EUCOMM)Hmgu; transgenic
Mus musculus targeted KO-first, conditional ready, lacZ-tagged mutant allele Pip4k2c:tm1a(KOMP)Wtsi; transgenic	gi|354797921|gb|JN962422.1|	JN962422	100.000	80	0	0	1	80	23724	23803	9.50e-33	148	Mus musculus targeted KO-first, conditional ready, lacZ-tagged mutant allele Pip4k2c:tm1a(KOMP)Wtsi; transgenic
Mus musculus targeted KO-first, conditional ready, lacZ-tagged mutant allele Dph1:tm1a(EUCOMM)Wtsi; transgenic	gi|354797918|gb|JN962419.1|	JN962419	100.000	80	0	0	1	80	22734	22813	9.50e-33	148	Mus musculus targeted KO-first, conditional ready, lacZ-tagged mutant allele Dph1:tm1a(EUCOMM)Wtsi; transgenic
Mus musculus targeted KO-first, conditional ready, lacZ-tagged mutant allele Sepn1:tm1a(KOMP)Wtsi; transgenic	gi|354797917|gb|JN962418.1|	JN962418	100.000	80	0	0	1	80	22832	22911	9.50e-33	148	Mus musculus targeted KO-first, conditional ready, lacZ-tagged mutant allele Sepn1:tm1a(KOMP)Wtsi; transgenic
Mus musculus targeted KO-first, conditional ready, lacZ-tagged mutant allele Mta3:tm3a(KOMP)Wtsi; transgenic	gi|354797916|gb|JN962417.1|	JN962417	100.000	80	0	0	1	80	21439	21518	9.50e-33	148	Mus musculus targeted KO-first, conditional ready, lacZ-tagged mutant allele Mta3:tm3a(KOMP)Wtsi; transgenic
Mus musculus targeted KO-first, conditional ready, lacZ-tagged mutant allele Optc:tm1a(KOMP)Wtsi; transgenic	gi|354797914|gb|JN962415.1|	JN962415	100.000	80	0	0	1	80	22863	22942	9.50e-33	148	Mus musculus targeted KO-first, conditional ready, lacZ-tagged mutant allele Optc:tm1a(KOMP)Wtsi; transgenic
Mus musculus targeted KO-first, conditional ready, lacZ-tagged mutant allele Rad51c:tm1a(EUCOMM)Hmgu; transgenic	gi|354797909|gb|JN962410.1|	JN962410	100.000	80	0	0	1	80	23003	23082	9.50e-33	148	Mus musculus targeted KO-first, conditional ready, lacZ-tagged mutant allele Rad51c:tm1a(EUCOMM)Hmgu; transgenic
Mus musculus targeted KO-first, conditional ready, lacZ-tagged mutant allele Spred1:tm1a(KOMP)Wtsi; transgenic	gi|354797908|gb|JN962409.1|	JN962409	100.000	80	0	0	1	80	22858	22937	9.50e-33	148	Mus musculus targeted KO-first, conditional ready, lacZ-tagged mutant allele Spred1:tm1a(KOMP)Wtsi; transgenic
Mus musculus targeted KO-first, conditional ready, lacZ-tagged mutant allele Nans:tm1a(EUCOMM)Hmgu; transgenic	gi|354797907|gb|JN962408.1|	JN962408	100.000	80	0	0	1	80	22961	23040	9.50e-33	148	Mus musculus targeted KO-first, conditional ready, lacZ-tagged mutant allele Nans:tm1a(EUCOMM)Hmgu; transgenic
Mus musculus targeted KO-first, conditional ready, lacZ-tagged mutant allele Greb1:tm1a(KOMP)Wtsi; transgenic	gi|354797906|gb|JN962407.1|	JN962407	100.000	80	0	0	1	80	23727	23806	9.50e-33	148	Mus musculus targeted KO-first, conditional ready, lacZ-tagged mutant allele Greb1:tm1a(KOMP)Wtsi; transgenic
Mus musculus targeted KO-first, conditional ready, lacZ-tagged mutant allele Slc13a3:tm1a(KOMP)Wtsi; transgenic	gi|354797905|gb|JN962406.1|	JN962406	100.000	80	0	0	1	80	22860	22939	9.50e-33	148	Mus musculus targeted KO-first, conditional ready, lacZ-tagged mutant allele Slc13a3:tm1a(KOMP)Wtsi; transgenic
Mus musculus targeted KO-first, conditional ready, lacZ-tagged mutant allele Ly6g6d:tm1a(EUCOMM)Hmgu; transgenic	gi|354797903|gb|JN962404.1|	JN962404	100.000	80	0	0	1	80	23154	23233	9.50e-33	148	Mus musculus targeted KO-first, conditional ready, lacZ-tagged mutant allele Ly6g6d:tm1a(EUCOMM)Hmgu; transgenic
Mus musculus targeted KO-first, conditional ready, lacZ-tagged mutant allele Cldn16:tm1a(KOMP)Ucd tm1a(KOMP)Wtsi; transgenic	gi|354797902|gb|JN962403.1|	JN962403	100.000	80	0	0	1	80	22834	22913	9.50e-33	148	Mus musculus targeted KO-first, conditional ready, lacZ-tagged mutant allele Cldn16:tm1a(KOMP)Ucd tm1a(KOMP)Wtsi; transgenic
Mus musculus targeted KO-first, conditional ready, lacZ-tagged mutant allele Acaa1a:tm1a(KOMP)Wtsi; transgenic	gi|354797901|gb|JN962402.1|	JN962402	100.000	80	0	0	1	80	24420	24499	9.50e-33	148	Mus musculus targeted KO-first, conditional ready, lacZ-tagged mutant allele Acaa1a:tm1a(KOMP)Wtsi; transgenic
Mus musculus targeted KO-first, conditional ready, lacZ-tagged mutant allele 2610305D13Rik:tm1a(EUCOMM)Wtsi; transgenic	gi|354797900|gb|JN962401.1|	JN962401	100.000	80	0	0	1	80	21160	21239	9.50e-33	148	Mus musculus targeted KO-first, conditional ready, lacZ-tagged mutant allele 2610305D13Rik:tm1a(EUCOMM)Wtsi; transgenic
Mus musculus targeted KO-first, conditional ready, lacZ-tagged mutant allele D330045A20Rik:tm2a(KOMP)Wtsi tm1a(KOMP)Wtsi; transgenic	gi|354797899|gb|JN962400.1|	JN962400	100.000	80	0	0	1	80	22973	23052	9.50e-33	148	Mus musculus targeted KO-first, conditional ready, lacZ-tagged mutant allele D330045A20Rik:tm2a(KOMP)Wtsi tm1a(KOMP)Wtsi; transgenic
Mus musculus targeted KO-first, conditional ready, lacZ-tagged mutant allele Tmem151a:tm1a(EUCOMM)Wtsi; transgenic	gi|354797898|gb|JN962399.1|	JN962399	100.000	80	0	0	1	80	24175	24254	9.50e-33	148	Mus musculus targeted KO-first, conditional ready, lacZ-tagged mutant allele Tmem151a:tm1a(EUCOMM)Wtsi; transgenic
Mus musculus targeted KO-first, conditional ready, lacZ-tagged mutant allele BC016495:tm1a(KOMP)Wtsi; transgenic	gi|354797897|gb|JN962398.1|	JN962398	100.000	80	0	0	1	80	23060	23139	9.50e-33	148	Mus musculus targeted KO-first, conditional ready, lacZ-tagged mutant allele BC016495:tm1a(KOMP)Wtsi; transgenic
Mus musculus targeted KO-first, conditional ready, lacZ-tagged mutant allele Svil:tm1a(EUCOMM)Wtsi; transgenic	gi|354797896|gb|JN962397.1|	JN962397	100.000	80	0	0	1	80	23336	23415	9.50e-33	148	Mus musculus targeted KO-first, conditional ready, lacZ-tagged mutant allele Svil:tm1a(EUCOMM)Wtsi; transgenic
Mus musculus targeted KO-first, conditional ready, lacZ-tagged mutant allele Ticam1:tm1a(KOMP)Wtsi; transgenic	gi|354797894|gb|JN962395.1|	JN962395	100.000	80	0	0	1	80	25434	25513	9.50e-33	148	Mus musculus targeted KO-first, conditional ready, lacZ-tagged mutant allele Ticam1:tm1a(KOMP)Wtsi; transgenic
Mus musculus targeted KO-first, conditional ready, lacZ-tagged mutant allele Cyp4f15:tm1a(KOMP)Wtsi; transgenic	gi|354797893|gb|JN962394.1|	JN962394	100.000	80	0	0	1	80	22939	23018	9.50e-33	148	Mus musculus targeted KO-first, conditional ready, lacZ-tagged mutant allele Cyp4f15:tm1a(KOMP)Wtsi; transgenic
Mus musculus targeted KO-first, conditional ready, lacZ-tagged mutant allele Leprel1:tm1a(KOMP)Wtsi; transgenic	gi|354797892|gb|JN962393.1|	JN962393	100.000	80	0	0	1	80	22983	23062	9.50e-33	148	Mus musculus targeted KO-first, conditional ready, lacZ-tagged mutant allele Leprel1:tm1a(KOMP)Wtsi; transgenic
Mus musculus targeted KO-first, conditional ready, lacZ-tagged mutant allele Deptor:tm1a(EUCOMM)Wtsi; transgenic	gi|354797889|gb|JN962390.1|	JN962390	100.000	80	0	0	1	80	21478	21557	9.50e-33	148	Mus musculus targeted KO-first, conditional ready, lacZ-tagged mutant allele Deptor:tm1a(EUCOMM)Wtsi; transgenic
Mus musculus targeted KO-first, conditional ready, lacZ-tagged mutant allele Slc45a4:tm1a(EUCOMM)Hmgu; transgenic	gi|354797888|gb|JN962389.1|	JN962389	100.000	80	0	0	1	80	24425	24504	9.50e-33	148	Mus musculus targeted KO-first, conditional ready, lacZ-tagged mutant allele Slc45a4:tm1a(EUCOMM)Hmgu; transgenic
Mus musculus targeted KO-first, conditional ready, lacZ-tagged mutant allele Fbxo4:tm1a(KOMP)Wtsi tm1a(KOMP)Ucd; transgenic	gi|354797887|gb|JN962388.1|	JN962388	100.000	80	0	0	1	80	22941	23020	9.50e-33	148	Mus musculus targeted KO-first, conditional ready, lacZ-tagged mutant allele Fbxo4:tm1a(KOMP)Wtsi tm1a(KOMP)Ucd; transgenic
Mus musculus targeted KO-first, conditional ready, lacZ-tagged mutant allele Mfsd5:tm1a(KOMP)Wtsi; transgenic	gi|354797883|gb|JN962384.1|	JN962384	100.000	80	0	0	1	80	24180	24259	9.50e-33	148	Mus musculus targeted KO-first, conditional ready, lacZ-tagged mutant allele Mfsd5:tm1a(KOMP)Wtsi; transgenic
Mus musculus targeted KO-first, conditional ready, lacZ-tagged mutant allele Slc38a1:tm2a(EUCOMM)Wtsi; transgenic	gi|354797882|gb|JN962383.1|	JN962383	100.000	80	0	0	1	80	24880	24959	9.50e-33	148	Mus musculus targeted KO-first, conditional ready, lacZ-tagged mutant allele Slc38a1:tm2a(EUCOMM)Wtsi; transgenic
Mus musculus targeted KO-first, conditional ready, lacZ-tagged mutant allele Eif2b2:tm2a(KOMP)Wtsi; transgenic	gi|354797880|gb|JN962381.1|	JN962381	100.000	80	0	0	1	80	22872	22951	9.50e-33	148	Mus musculus targeted KO-first, conditional ready, lacZ-tagged mutant allele Eif2b2:tm2a(KOMP)Wtsi; transgenic
Mus musculus targeted KO-first, conditional ready, lacZ-tagged mutant allele Aspg:tm1a(KOMP)Wtsi; transgenic	gi|354797877|gb|JN962378.1|	JN962378	100.000	80	0	0	1	80	23235	23314	9.50e-33	148	Mus musculus targeted KO-first, conditional ready, lacZ-tagged mutant allele Aspg:tm1a(KOMP)Wtsi; transgenic
Mus musculus targeted KO-first, conditional ready, lacZ-tagged mutant allele Rundc1:tm1a(EUCOMM)Wtsi tm2a(EUCOMM)Wtsi; transgenic	gi|354797875|gb|JN962376.1|	JN962376	100.000	80	0	0	1	80	21193	21272	9.50e-33	148	Mus musculus targeted KO-first, conditional ready, lacZ-tagged mutant allele Rundc1:tm1a(EUCOMM)Wtsi tm2a(EUCOMM)Wtsi; transgenic
Mus musculus targeted KO-first, conditional ready, lacZ-tagged mutant allele Tada2a:tm1a(EUCOMM)Hmgu; transgenic	gi|354797874|gb|JN962375.1|	JN962375	100.000	80	0	0	1	80	21445	21524	9.50e-33	148	Mus musculus targeted KO-first, conditional ready, lacZ-tagged mutant allele Tada2a:tm1a(EUCOMM)Hmgu; transgenic
Mus musculus targeted KO-first, conditional ready, lacZ-tagged mutant allele Tubg2:tm1a(EUCOMM)Wtsi; transgenic	gi|354797871|gb|JN962372.1|	JN962372	100.000	80	0	0	1	80	22853	22932	9.50e-33	148	Mus musculus targeted KO-first, conditional ready, lacZ-tagged mutant allele Tubg2:tm1a(EUCOMM)Wtsi; transgenic
Mus musculus targeted KO-first, conditional ready, lacZ-tagged mutant allele Mbtd1:tm2a(EUCOMM)Wtsi; transgenic	gi|354797870|gb|JN962371.1|	JN962371	100.000	80	0	0	1	80	22785	22864	9.50e-33	148	Mus musculus targeted KO-first, conditional ready, lacZ-tagged mutant allele Mbtd1:tm2a(EUCOMM)Wtsi; transgenic
Mus musculus targeted KO-first, conditional ready, lacZ-tagged mutant allele Enpp3:tm1a(KOMP)Wtsi; transgenic	gi|354797869|gb|JN962370.1|	JN962370	100.000	80	0	0	1	80	23564	23643	9.50e-33	148	Mus musculus targeted KO-first, conditional ready, lacZ-tagged mutant allele Enpp3:tm1a(KOMP)Wtsi; transgenic
Mus musculus targeted KO-first, conditional ready, lacZ-tagged mutant allele Traf3ip2:tm1a(EUCOMM)Wtsi; transgenic	gi|354797868|gb|JN962369.1|	JN962369	100.000	80	0	0	1	80	22902	22981	9.50e-33	148	Mus musculus targeted KO-first, conditional ready, lacZ-tagged mutant allele Traf3ip2:tm1a(EUCOMM)Wtsi; transgenic
Mus musculus targeted KO-first, conditional ready, lacZ-tagged mutant allele Pif1:tm1a(EUCOMM)Wtsi; transgenic	gi|354797864|gb|JN962365.1|	JN962365	100.000	80	0	0	1	80	23788	23867	9.50e-33	148	Mus musculus targeted KO-first, conditional ready, lacZ-tagged mutant allele Pif1:tm1a(EUCOMM)Wtsi; transgenic
Mus musculus targeted KO-first, conditional ready, lacZ-tagged mutant allele Cog8:tm1a(EUCOMM)Wtsi; transgenic	gi|354797863|gb|JN962364.1|	JN962364	100.000	80	0	0	1	80	22938	23017	9.50e-33	148	Mus musculus targeted KO-first, conditional ready, lacZ-tagged mutant allele Cog8:tm1a(EUCOMM)Wtsi; transgenic
Mus musculus targeted KO-first, conditional ready, lacZ-tagged mutant allele Tmem189:tm1a(KOMP)Wtsi; transgenic	gi|354797860|gb|JN962361.1|	JN962361	100.000	80	0	0	1	80	21341	21420	9.50e-33	148	Mus musculus targeted KO-first, conditional ready, lacZ-tagged mutant allele Tmem189:tm1a(KOMP)Wtsi; transgenic
Mus musculus targeted KO-first, conditional ready, lacZ-tagged mutant allele Arhgef18:tm1a(KOMP)Ucd; transgenic	gi|354797857|gb|JN962358.1|	JN962358	100.000	80	0	0	1	80	22927	23006	9.50e-33	148	Mus musculus targeted KO-first, conditional ready, lacZ-tagged mutant allele Arhgef18:tm1a(KOMP)Ucd; transgenic
Mus musculus targeted KO-first, conditional ready, lacZ-tagged mutant allele Crtc1:tm1a(EUCOMM)Wtsi; transgenic	gi|354797855|gb|JN962356.1|	JN962356	100.000	80	0	0	1	80	22770	22849	9.50e-33	148	Mus musculus targeted KO-first, conditional ready, lacZ-tagged mutant allele Crtc1:tm1a(EUCOMM)Wtsi; transgenic
Mus musculus targeted KO-first, conditional ready, lacZ-tagged mutant allele Slc35e1:tm2a(EUCOMM)Wtsi; transgenic	gi|354797853|gb|JN962354.1|	JN962354	100.000	80	0	0	1	80	24277	24356	9.50e-33	148	Mus musculus targeted KO-first, conditional ready, lacZ-tagged mutant allele Slc35e1:tm2a(EUCOMM)Wtsi; transgenic
Mus musculus targeted KO-first, conditional ready, lacZ-tagged mutant allele Lrrk1:tm1a(KOMP)Wtsi tm2a(KOMP)Wtsi; transgenic	gi|354797852|gb|JN962353.1|	JN962353	100.000	80	0	0	1	80	23767	23846	9.50e-33	148	Mus musculus targeted KO-first, conditional ready, lacZ-tagged mutant allele Lrrk1:tm1a(KOMP)Wtsi tm2a(KOMP)Wtsi; transgenic
Mus musculus targeted KO-first, conditional ready, lacZ-tagged mutant allele AI467606:tm1a(KOMP)Wtsi; transgenic	gi|354797851|gb|JN962352.1|	JN962352	100.000	80	0	0	1	80	23490	23569	9.50e-33	148	Mus musculus targeted KO-first, conditional ready, lacZ-tagged mutant allele AI467606:tm1a(KOMP)Wtsi; transgenic
Mus musculus targeted KO-first, conditional ready, lacZ-tagged mutant allele Ttll3:tm1a(EUCOMM)Wtsi; transgenic	gi|354797847|gb|JN962348.1|	JN962348	100.000	80	0	0	1	80	21291	21370	9.50e-33	148	Mus musculus targeted KO-first, conditional ready, lacZ-tagged mutant allele Ttll3:tm1a(EUCOMM)Wtsi; transgenic
Mus musculus targeted KO-first, conditional ready, lacZ-tagged mutant allele Ccdc60:tm1a(EUCOMM)Hmgu; transgenic	gi|354797846|gb|JN962347.1|	JN962347	100.000	80	0	0	1	80	22818	22897	9.50e-33	148	Mus musculus targeted KO-first, conditional ready, lacZ-tagged mutant allele Ccdc60:tm1a(EUCOMM)Hmgu; transgenic
Mus musculus targeted KO-first, conditional ready, lacZ-tagged mutant allele Ube3c:tm1a(EUCOMM)Hmgu; transgenic	gi|354797845|gb|JN962346.1|	JN962346	100.000	80	0	0	1	80	23047	23126	9.50e-33	148	Mus musculus targeted KO-first, conditional ready, lacZ-tagged mutant allele Ube3c:tm1a(EUCOMM)Hmgu; transgenic
Mus musculus targeted KO-first, conditional ready, lacZ-tagged mutant allele Acacb:tm1a(EUCOMM)Wtsi; transgenic	gi|354797843|gb|JN962344.1|	JN962344	100.000	80	0	0	1	80	22840	22919	9.50e-33	148	Mus musculus targeted KO-first, conditional ready, lacZ-tagged mutant allele Acacb:tm1a(EUCOMM)Wtsi; transgenic
Mus musculus targeted KO-first, conditional ready, lacZ-tagged mutant allele Hsd17b13:tm1a(KOMP)Wtsi; transgenic	gi|354797841|gb|JN962342.1|	JN962342	100.000	80	0	0	1	80	24996	25075	9.50e-33	148	Mus musculus targeted KO-first, conditional ready, lacZ-tagged mutant allele Hsd17b13:tm1a(KOMP)Wtsi; transgenic
Mus musculus targeted KO-first, conditional ready, lacZ-tagged mutant allele Fbxl4:tm1a(EUCOMM)Wtsi; transgenic	gi|354797839|gb|JN962340.1|	JN962340	100.000	80	0	0	1	80	23121	23200	9.50e-33	148	Mus musculus targeted KO-first, conditional ready, lacZ-tagged mutant allele Fbxl4:tm1a(EUCOMM)Wtsi; transgenic
Mus musculus targeted KO-first, conditional ready, lacZ-tagged mutant allele Spg20:tm1a(EUCOMM)Hmgu tm2a(EUCOMM)Hmgu; transgenic	gi|354797835|gb|JN962336.1|	JN962336	100.000	80	0	0	1	80	24640	24719	9.50e-33	148	Mus musculus targeted KO-first, conditional ready, lacZ-tagged mutant allele Spg20:tm1a(EUCOMM)Hmgu tm2a(EUCOMM)Hmgu; transgenic
Mus musculus targeted KO-first, conditional ready, lacZ-tagged mutant allele Sec24b:tm1a(KOMP)Wtsi; transgenic	gi|354797834|gb|JN962335.1|	JN962335	100.000	80	0	0	1	80	23065	23144	9.50e-33	148	Mus musculus targeted KO-first, conditional ready, lacZ-tagged mutant allele Sec24b:tm1a(KOMP)Wtsi; transgenic
Mus musculus targeted KO-first, conditional ready, lacZ-tagged mutant allele Slc39a12:tm1a(KOMP)Wtsi tm2a(KOMP)Wtsi; transgenic	gi|354797832|gb|JN962333.1|	JN962333	100.000	80	0	0	1	80	22916	22995	9.50e-33	148	Mus musculus targeted KO-first, conditional ready, lacZ-tagged mutant allele Slc39a12:tm1a(KOMP)Wtsi tm2a(KOMP)Wtsi; transgenic
Mus musculus targeted KO-first, conditional ready, lacZ-tagged mutant allele Tm9sf4:tm1a(KOMP)Wtsi; transgenic	gi|354797831|gb|JN962332.1|	JN962332	100.000	80	0	0	1	80	21912	21991	9.50e-33	148	Mus musculus targeted KO-first, conditional ready, lacZ-tagged mutant allele Tm9sf4:tm1a(KOMP)Wtsi; transgenic
Mus musculus targeted KO-first, conditional ready, lacZ-tagged mutant allele 6330439K17Rik:tm1a(KOMP)Wtsi; transgenic	gi|354797830|gb|JN962331.1|	JN962331	100.000	80	0	0	1	80	22880	22959	9.50e-33	148	Mus musculus targeted KO-first, conditional ready, lacZ-tagged mutant allele 6330439K17Rik:tm1a(KOMP)Wtsi; transgenic
Mus musculus targeted KO-first, conditional ready, lacZ-tagged mutant allele Gpr107:tm1a(KOMP)Wtsi; transgenic	gi|354797829|gb|JN962330.1|	JN962330	100.000	80	0	0	1	80	23239	23318	9.50e-33	148	Mus musculus targeted KO-first, conditional ready, lacZ-tagged mutant allele Gpr107:tm1a(KOMP)Wtsi; transgenic
Mus musculus targeted KO-first, conditional ready, lacZ-tagged mutant allele Qser1:tm1a(KOMP)Wtsi; transgenic	gi|354797828|gb|JN962329.1|	JN962329	100.000	80	0	0	1	80	22910	22989	9.50e-33	148	Mus musculus targeted KO-first, conditional ready, lacZ-tagged mutant allele Qser1:tm1a(KOMP)Wtsi; transgenic
Mus musculus targeted KO-first, conditional ready, lacZ-tagged mutant allele Clp1:tm1a(EUCOMM)Hmgu; transgenic	gi|354797827|gb|JN962328.1|	JN962328	100.000	80	0	0	1	80	23900	23979	9.50e-33	148	Mus musculus targeted KO-first, conditional ready, lacZ-tagged mutant allele Clp1:tm1a(EUCOMM)Hmgu; transgenic
Mus musculus targeted KO-first, conditional ready, lacZ-tagged mutant allele Ccnyl1:tm1a(EUCOMM)Wtsi; transgenic	gi|354797826|gb|JN962327.1|	JN962327	100.000	80	0	0	1	80	22766	22845	9.50e-33	148	Mus musculus targeted KO-first, conditional ready, lacZ-tagged mutant allele Ccnyl1:tm1a(EUCOMM)Wtsi; transgenic
Mus musculus targeted KO-first, conditional ready, lacZ-tagged mutant allele AI848100:tm1a(EUCOMM)Hmgu; transgenic	gi|354797823|gb|JN962324.1|	JN962324	100.000	80	0	0	1	80	22686	22765	9.50e-33	148	Mus musculus targeted KO-first, conditional ready, lacZ-tagged mutant allele AI848100:tm1a(EUCOMM)Hmgu; transgenic
Mus musculus targeted KO-first, conditional ready, lacZ-tagged mutant allele Sh3bp4:tm1a(EUCOMM)Wtsi; transgenic	gi|354797822|gb|JN962323.1|	JN962323	100.000	80	0	0	1	80	25086	25165	9.50e-33	148	Mus musculus targeted KO-first, conditional ready, lacZ-tagged mutant allele Sh3bp4:tm1a(EUCOMM)Wtsi; transgenic
Mus musculus targeted KO-first, conditional ready, lacZ-tagged mutant allele Gorab:tm1a(EUCOMM)Wtsi; transgenic	gi|354797821|gb|JN962322.1|	JN962322	100.000	80	0	0	1	80	23055	23134	9.50e-33	148	Mus musculus targeted KO-first, conditional ready, lacZ-tagged mutant allele Gorab:tm1a(EUCOMM)Wtsi; transgenic
Mus musculus targeted KO-first, conditional ready, lacZ-tagged mutant allele Txndc9:tm1a(KOMP)Wtsi; transgenic	gi|354797820|gb|JN962321.1|	JN962321	100.000	80	0	0	1	80	21384	21463	9.50e-33	148	Mus musculus targeted KO-first, conditional ready, lacZ-tagged mutant allele Txndc9:tm1a(KOMP)Wtsi; transgenic
Mus musculus targeted KO-first, conditional ready, lacZ-tagged mutant allele Prcc:tm1a(KOMP)Wtsi; transgenic	gi|354797818|gb|JN962319.1|	JN962319	100.000	80	0	0	1	80	23481	23560	9.50e-33	148	Mus musculus targeted KO-first, conditional ready, lacZ-tagged mutant allele Prcc:tm1a(KOMP)Wtsi; transgenic
Mus musculus targeted KO-first, conditional ready, lacZ-tagged mutant allele Sfxn1:tm1a(EUCOMM)Hmgu tm1a(EUCOMM)Wtsi; transgenic	gi|354797817|gb|JN962318.1|	JN962318	100.000	80	0	0	1	80	23977	24056	9.50e-33	148	Mus musculus targeted KO-first, conditional ready, lacZ-tagged mutant allele Sfxn1:tm1a(EUCOMM)Hmgu tm1a(EUCOMM)Wtsi; transgenic
Mus musculus targeted KO-first, conditional ready, lacZ-tagged mutant allele Wbscr16:tm1a(EUCOMM)Hmgu; transgenic	gi|354797816|gb|JN962317.1|	JN962317	100.000	80	0	0	1	80	21383	21462	9.50e-33	148	Mus musculus targeted KO-first, conditional ready, lacZ-tagged mutant allele Wbscr16:tm1a(EUCOMM)Hmgu; transgenic
Mus musculus targeted KO-first, conditional ready, lacZ-tagged mutant allele Trim9:tm1a(KOMP)Ucd; transgenic	gi|354797814|gb|JN962315.1|	JN962315	100.000	80	0	0	1	80	24081	24160	9.50e-33	148	Mus musculus targeted KO-first, conditional ready, lacZ-tagged mutant allele Trim9:tm1a(KOMP)Ucd; transgenic
Mus musculus targeted KO-first, conditional ready, lacZ-tagged mutant allele Baiap2:tm1a(KOMP)Wtsi; transgenic	gi|354797813|gb|JN962314.1|	JN962314	100.000	80	0	0	1	80	23926	24005	9.50e-33	148	Mus musculus targeted KO-first, conditional ready, lacZ-tagged mutant allele Baiap2:tm1a(KOMP)Wtsi; transgenic
Mus musculus targeted KO-first, conditional ready, lacZ-tagged mutant allele Mrpl27:tm1a(EUCOMM)Wtsi; transgenic	gi|354797812|gb|JN962313.1|	JN962313	100.000	80	0	0	1	80	23301	23380	9.50e-33	148	Mus musculus targeted KO-first, conditional ready, lacZ-tagged mutant allele Mrpl27:tm1a(EUCOMM)Wtsi; transgenic
Mus musculus targeted KO-first, conditional ready, lacZ-tagged mutant allele Ddx49:tm1a(EUCOMM)Wtsi; transgenic	gi|354797808|gb|JN962309.1|	JN962309	100.000	80	0	0	1	80	23053	23132	9.50e-33	148	Mus musculus targeted KO-first, conditional ready, lacZ-tagged mutant allele Ddx49:tm1a(EUCOMM)Wtsi; transgenic
Mus musculus targeted KO-first, conditional ready, lacZ-tagged mutant allele Nkd1:tm1a(EUCOMM)Hmgu; transgenic	gi|354797805|gb|JN962306.1|	JN962306	100.000	80	0	0	1	80	22787	22866	9.50e-33	148	Mus musculus targeted KO-first, conditional ready, lacZ-tagged mutant allele Nkd1:tm1a(EUCOMM)Hmgu; transgenic
Mus musculus targeted KO-first, conditional ready, lacZ-tagged mutant allele Lce3c:tm1a(KOMP)Wtsi; transgenic	gi|354797804|gb|JN962305.1|	JN962305	100.000	80	0	0	1	80	23276	23355	9.50e-33	148	Mus musculus targeted KO-first, conditional ready, lacZ-tagged mutant allele Lce3c:tm1a(KOMP)Wtsi; transgenic
Mus musculus targeted KO-first, conditional ready, lacZ-tagged mutant allele Gpr45:tm1a(KOMP)Wtsi; transgenic	gi|354797803|gb|JN962304.1|	JN962304	100.000	80	0	0	1	80	26188	26267	9.50e-33	148	Mus musculus targeted KO-first, conditional ready, lacZ-tagged mutant allele Gpr45:tm1a(KOMP)Wtsi; transgenic
Mus musculus targeted KO-first, conditional ready, lacZ-tagged mutant allele Cox4i2:tm2a(EUCOMM)Hmgu tm1a(EUCOMM)Hmgu; transgenic	gi|354797802|gb|JN962303.1|	JN962303	100.000	80	0	0	1	80	22897	22976	9.50e-33	148	Mus musculus targeted KO-first, conditional ready, lacZ-tagged mutant allele Cox4i2:tm2a(EUCOMM)Hmgu tm1a(EUCOMM)Hmgu; transgenic
Mus musculus targeted KO-first, conditional ready, lacZ-tagged mutant allele Glrx:tm1a(EUCOMM)Wtsi; transgenic	gi|354797801|gb|JN962302.1|	JN962302	100.000	80	0	0	1	80	25801	25880	9.50e-33	148	Mus musculus targeted KO-first, conditional ready, lacZ-tagged mutant allele Glrx:tm1a(EUCOMM)Wtsi; transgenic
Mus musculus targeted KO-first, conditional ready, lacZ-tagged mutant allele Sirt1:tm1a(EUCOMM)Wtsi; transgenic	gi|354797799|gb|JN962300.1|	JN962300	100.000	80	0	0	1	80	22999	23078	9.50e-33	148	Mus musculus targeted KO-first, conditional ready, lacZ-tagged mutant allele Sirt1:tm1a(EUCOMM)Wtsi; transgenic
Mus musculus targeted KO-first, conditional ready, lacZ-tagged mutant allele Slc1a4:tm1a(KOMP)Wtsi; transgenic	gi|354797798|gb|JN962299.1|	JN962299	100.000	80	0	0	1	80	23002	23081	9.50e-33	148	Mus musculus targeted KO-first, conditional ready, lacZ-tagged mutant allele Slc1a4:tm1a(KOMP)Wtsi; transgenic
Mus musculus targeted KO-first, conditional ready, lacZ-tagged mutant allele Hadha:tm1a(EUCOMM)Wtsi; transgenic	gi|354797797|gb|JN962298.1|	JN962298	100.000	80	0	0	1	80	22866	22945	9.50e-33	148	Mus musculus targeted KO-first, conditional ready, lacZ-tagged mutant allele Hadha:tm1a(EUCOMM)Wtsi; transgenic
Mus musculus targeted KO-first, conditional ready, lacZ-tagged mutant allele Klf7:tm1a(EUCOMM)Hmgu; transgenic	gi|354797796|gb|JN962297.1|	JN962297	100.000	80	0	0	1	80	23396	23475	9.50e-33	148	Mus musculus targeted KO-first, conditional ready, lacZ-tagged mutant allele Klf7:tm1a(EUCOMM)Hmgu; transgenic
Mus musculus targeted KO-first, conditional ready, lacZ-tagged mutant allele Acox2:tm1a(KOMP)Wtsi; transgenic	gi|354797794|gb|JN962295.1|	JN962295	100.000	80	0	0	1	80	23528	23607	9.50e-33	148	Mus musculus targeted KO-first, conditional ready, lacZ-tagged mutant allele Acox2:tm1a(KOMP)Wtsi; transgenic
Mus musculus targeted KO-first, conditional ready, lacZ-tagged mutant allele Sucnr1:tm1a(EUCOMM)Wtsi; transgenic	gi|354797790|gb|JN962291.1|	JN962291	100.000	80	0	0	1	80	24241	24320	9.50e-33	148	Mus musculus targeted KO-first, conditional ready, lacZ-tagged mutant allele Sucnr1:tm1a(EUCOMM)Wtsi; transgenic
Mus musculus targeted KO-first, conditional ready, lacZ-tagged mutant allele Tmprss5:tm1a(KOMP)Wtsi; transgenic	gi|354797785|gb|JN962286.1|	JN962286	100.000	80	0	0	1	80	22798	22877	9.50e-33	148	Mus musculus targeted KO-first, conditional ready, lacZ-tagged mutant allele Tmprss5:tm1a(KOMP)Wtsi; transgenic
Mus musculus targeted KO-first, conditional ready, lacZ-tagged mutant allele Gatsl2:tm1a(EUCOMM)Wtsi; transgenic	gi|354797782|gb|JN962283.1|	JN962283	100.000	80	0	0	1	80	22871	22950	9.50e-33	148	Mus musculus targeted KO-first, conditional ready, lacZ-tagged mutant allele Gatsl2:tm1a(EUCOMM)Wtsi; transgenic
Mus musculus targeted KO-first, conditional ready, lacZ-tagged mutant allele Tdrd1:tm1a(KOMP)Wtsi; transgenic	gi|354797780|gb|JN962281.1|	JN962281	100.000	80	0	0	1	80	22861	22940	9.50e-33	148	Mus musculus targeted KO-first, conditional ready, lacZ-tagged mutant allele Tdrd1:tm1a(KOMP)Wtsi; transgenic
Mus musculus targeted KO-first, conditional ready, lacZ-tagged mutant allele Ndel1:tm1a(KOMP)Wtsi; transgenic	gi|354797774|gb|JN962275.1|	JN962275	100.000	80	0	0	1	80	23686	23765	9.50e-33	148	Mus musculus targeted KO-first, conditional ready, lacZ-tagged mutant allele Ndel1:tm1a(KOMP)Wtsi; transgenic
Mus musculus targeted KO-first, conditional ready, lacZ-tagged mutant allele Gimap3:tm1a(KOMP)Ucd; transgenic	gi|354797773|gb|JN962274.1|	JN962274	100.000	80	0	0	1	80	24140	24219	9.50e-33	148	Mus musculus targeted KO-first, conditional ready, lacZ-tagged mutant allele Gimap3:tm1a(KOMP)Ucd; transgenic
Mus musculus targeted KO-first, conditional ready, lacZ-tagged mutant allele Noc3l:tm1a(KOMP)Wtsi; transgenic	gi|354797772|gb|JN962273.1|	JN962273	100.000	80	0	0	1	80	22903	22982	9.50e-33	148	Mus musculus targeted KO-first, conditional ready, lacZ-tagged mutant allele Noc3l:tm1a(KOMP)Wtsi; transgenic
Mus musculus targeted KO-first, conditional ready, lacZ-tagged mutant allele Smpdl3a:tm1a(KOMP)Ucd; transgenic	gi|354797766|gb|JN962267.1|	JN962267	100.000	80	0	0	1	80	22919	22998	9.50e-33	148	Mus musculus targeted KO-first, conditional ready, lacZ-tagged mutant allele Smpdl3a:tm1a(KOMP)Ucd; transgenic
Mus musculus targeted KO-first, conditional ready, lacZ-tagged mutant allele Nme4:tm1a(EUCOMM)Wtsi; transgenic	gi|354797765|gb|JN962266.1|	JN962266	100.000	80	0	0	1	80	23470	23549	9.50e-33	148	Mus musculus targeted KO-first, conditional ready, lacZ-tagged mutant allele Nme4:tm1a(EUCOMM)Wtsi; transgenic
Mus musculus targeted KO-first, conditional ready, lacZ-tagged mutant allele Ralgapa1:tm2a(KOMP)Wtsi tm1a(KOMP)Wtsi; transgenic	gi|354797764|gb|JN962265.1|	JN962265	100.000	80	0	0	1	80	22897	22976	9.50e-33	148	Mus musculus targeted KO-first, conditional ready, lacZ-tagged mutant allele Ralgapa1:tm2a(KOMP)Wtsi tm1a(KOMP)Wtsi; transgenic
Mus musculus targeted KO-first, conditional ready, lacZ-tagged mutant allele Golga7:tm1a(KOMP)Wtsi; transgenic	gi|354797763|gb|JN962264.1|	JN962264	100.000	80	0	0	1	80	22895	22974	9.50e-33	148	Mus musculus targeted KO-first, conditional ready, lacZ-tagged mutant allele Golga7:tm1a(KOMP)Wtsi; transgenic
Mus musculus targeted KO-first, conditional ready, lacZ-tagged mutant allele Osbpl5:tm1a(KOMP)Wtsi; transgenic	gi|354797761|gb|JN962262.1|	JN962262	100.000	80	0	0	1	80	22828	22907	9.50e-33	148	Mus musculus targeted KO-first, conditional ready, lacZ-tagged mutant allele Osbpl5:tm1a(KOMP)Wtsi; transgenic
Mus musculus targeted KO-first, conditional ready, lacZ-tagged mutant allele Trpm7:tm1a(KOMP)Wtsi; transgenic	gi|354797759|gb|JN962260.1|	JN962260	100.000	80	0	0	1	80	21507	21586	9.50e-33	148	Mus musculus targeted KO-first, conditional ready, lacZ-tagged mutant allele Trpm7:tm1a(KOMP)Wtsi; transgenic
Mus musculus targeted KO-first, conditional ready, lacZ-tagged mutant allele Akr1a4:tm1a(EUCOMM)Wtsi; transgenic	gi|354797757|gb|JN962258.1|	JN962258	100.000	80	0	0	1	80	21245	21324	9.50e-33	148	Mus musculus targeted KO-first, conditional ready, lacZ-tagged mutant allele Akr1a4:tm1a(EUCOMM)Wtsi; transgenic
Mus musculus targeted KO-first, conditional ready, lacZ-tagged mutant allele Hic2:tm1a(KOMP)Ucd; transgenic	gi|354797756|gb|JN962257.1|	JN962257	100.000	80	0	0	1	80	24544	24623	9.50e-33	148	Mus musculus targeted KO-first, conditional ready, lacZ-tagged mutant allele Hic2:tm1a(KOMP)Ucd; transgenic
Mus musculus targeted KO-first, conditional ready, lacZ-tagged mutant allele Cacna2d2:tm1a(KOMP)Wtsi; transgenic	gi|354797754|gb|JN962255.1|	JN962255	100.000	80	0	0	1	80	23740	23819	9.50e-33	148	Mus musculus targeted KO-first, conditional ready, lacZ-tagged mutant allele Cacna2d2:tm1a(KOMP)Wtsi; transgenic
Mus musculus targeted KO-first, conditional ready, lacZ-tagged mutant allele Cdc42ep2:tm1a(EUCOMM)Hmgu; transgenic	gi|354797753|gb|JN962254.1|	JN962254	100.000	80	0	0	1	80	25387	25466	9.50e-33	148	Mus musculus targeted KO-first, conditional ready, lacZ-tagged mutant allele Cdc42ep2:tm1a(EUCOMM)Hmgu; transgenic
Mus musculus targeted KO-first, conditional ready, lacZ-tagged mutant allele Xpo7:tm1a(KOMP)Wtsi; transgenic	gi|354797751|gb|JN962252.1|	JN962252	100.000	80	0	0	1	80	24389	24468	9.50e-33	148	Mus musculus targeted KO-first, conditional ready, lacZ-tagged mutant allele Xpo7:tm1a(KOMP)Wtsi; transgenic
Mus musculus targeted KO-first, conditional ready, lacZ-tagged mutant allele Rsad2:tm1a(KOMP)Wtsi; transgenic	gi|354797746|gb|JN962247.1|	JN962247	100.000	80	0	0	1	80	23095	23174	9.50e-33	148	Mus musculus targeted KO-first, conditional ready, lacZ-tagged mutant allele Rsad2:tm1a(KOMP)Wtsi; transgenic
Mus musculus targeted KO-first, conditional ready, lacZ-tagged mutant allele Prrg2:tm1a(EUCOMM)Wtsi tm1a(EUCOMM)Hmgu; transgenic	gi|354797744|gb|JN962245.1|	JN962245	100.000	80	0	0	1	80	23718	23797	9.50e-33	148	Mus musculus targeted KO-first, conditional ready, lacZ-tagged mutant allele Prrg2:tm1a(EUCOMM)Wtsi tm1a(EUCOMM)Hmgu; transgenic
Mus musculus targeted KO-first, conditional ready, lacZ-tagged mutant allele Gpr35:tm1a(EUCOMM)Wtsi; transgenic	gi|354797743|gb|JN962244.1|	JN962244	100.000	80	0	0	1	80	23726	23805	9.50e-33	148	Mus musculus targeted KO-first, conditional ready, lacZ-tagged mutant allele Gpr35:tm1a(EUCOMM)Wtsi; transgenic
Mus musculus targeted KO-first, conditional ready, lacZ-tagged mutant allele Lrp10:tm1a(KOMP)Wtsi; transgenic	gi|354797742|gb|JN962243.1|	JN962243	100.000	80	0	0	1	80	22866	22945	9.50e-33	148	Mus musculus targeted KO-first, conditional ready, lacZ-tagged mutant allele Lrp10:tm1a(KOMP)Wtsi; transgenic
Mus musculus targeted KO-first, conditional ready, lacZ-tagged mutant allele Irak1bp1:tm1a(KOMP)Wtsi; transgenic	gi|354797741|gb|JN962242.1|	JN962242	100.000	80	0	0	1	80	23146	23225	9.50e-33	148	Mus musculus targeted KO-first, conditional ready, lacZ-tagged mutant allele Irak1bp1:tm1a(KOMP)Wtsi; transgenic
Mus musculus targeted KO-first, conditional ready, lacZ-tagged mutant allele Rgr:tm1a(KOMP)Wtsi; transgenic	gi|354797740|gb|JN962241.1|	JN962241	100.000	80	0	0	1	80	22883	22962	9.50e-33	148	Mus musculus targeted KO-first, conditional ready, lacZ-tagged mutant allele Rgr:tm1a(KOMP)Wtsi; transgenic
Mus musculus targeted KO-first, conditional ready, lacZ-tagged mutant allele Myoz1:tm1a(EUCOMM)Hmgu; transgenic	gi|354797739|gb|JN962240.1|	JN962240	100.000	80	0	0	1	80	23611	23690	9.50e-33	148	Mus musculus targeted KO-first, conditional ready, lacZ-tagged mutant allele Myoz1:tm1a(EUCOMM)Hmgu; transgenic
Mus musculus targeted KO-first, conditional ready, lacZ-tagged mutant allele Dstn:tm1a(KOMP)Wtsi; transgenic	gi|354797735|gb|JN962236.1|	JN962236	100.000	80	0	0	1	80	21553	21632	9.50e-33	148	Mus musculus targeted KO-first, conditional ready, lacZ-tagged mutant allele Dstn:tm1a(KOMP)Wtsi; transgenic
Mus musculus targeted KO-first, conditional ready, lacZ-tagged mutant allele Gltp:tm1a(EUCOMM)Hmgu; transgenic	gi|354797733|gb|JN962234.1|	JN962234	100.000	80	0	0	1	80	21303	21382	9.50e-33	148	Mus musculus targeted KO-first, conditional ready, lacZ-tagged mutant allele Gltp:tm1a(EUCOMM)Hmgu; transgenic
Mus musculus targeted KO-first, conditional ready, lacZ-tagged mutant allele Scamp4:tm1a(EUCOMM)Wtsi; transgenic	gi|354797728|gb|JN962229.1|	JN962229	100.000	80	0	0	1	80	24868	24947	9.50e-33	148	Mus musculus targeted KO-first, conditional ready, lacZ-tagged mutant allele Scamp4:tm1a(EUCOMM)Wtsi; transgenic
Mus musculus targeted KO-first, conditional ready, lacZ-tagged mutant allele Usp14:tm1a(EUCOMM)Wtsi tm2a(EUCOMM)Wtsi; transgenic	gi|354797726|gb|JN962227.1|	JN962227	100.000	80	0	0	1	80	22855	22934	9.50e-33	148	Mus musculus targeted KO-first, conditional ready, lacZ-tagged mutant allele Usp14:tm1a(EUCOMM)Wtsi tm2a(EUCOMM)Wtsi; transgenic
Mus musculus targeted KO-first, conditional ready, lacZ-tagged mutant allele Arpc1a:tm1a(EUCOMM)Wtsi; transgenic	gi|354797725|gb|JN962226.1|	JN962226	100.000	80	0	0	1	80	22922	23001	9.50e-33	148	Mus musculus targeted KO-first, conditional ready, lacZ-tagged mutant allele Arpc1a:tm1a(EUCOMM)Wtsi; transgenic
Mus musculus targeted KO-first, conditional ready, lacZ-tagged mutant allele Ruvbl1:tm1a(EUCOMM)Wtsi; transgenic	gi|354797724|gb|JN962225.1|	JN962225	100.000	80	0	0	1	80	21364	21443	9.50e-33	148	Mus musculus targeted KO-first, conditional ready, lacZ-tagged mutant allele Ruvbl1:tm1a(EUCOMM)Wtsi; transgenic
Mus musculus targeted KO-first, conditional ready, lacZ-tagged mutant allele Pfdn5:tm1a(EUCOMM)Wtsi; transgenic	gi|354797723|gb|JN962224.1|	JN962224	100.000	80	0	0	1	80	23142	23221	9.50e-33	148	Mus musculus targeted KO-first, conditional ready, lacZ-tagged mutant allele Pfdn5:tm1a(EUCOMM)Wtsi; transgenic
Mus musculus targeted KO-first, conditional ready, lacZ-tagged mutant allele Fads3:tm1a(KOMP)Wtsi; transgenic	gi|354797721|gb|JN962222.1|	JN962222	100.000	80	0	0	1	80	25179	25258	9.50e-33	148	Mus musculus targeted KO-first, conditional ready, lacZ-tagged mutant allele Fads3:tm1a(KOMP)Wtsi; transgenic
Mus musculus targeted KO-first, conditional ready, lacZ-tagged mutant allele Trip4:tm1a(EUCOMM)Hmgu; transgenic	gi|354797717|gb|JN962218.1|	JN962218	100.000	80	0	0	1	80	22848	22927	9.50e-33	148	Mus musculus targeted KO-first, conditional ready, lacZ-tagged mutant allele Trip4:tm1a(EUCOMM)Hmgu; transgenic
Mus musculus targeted KO-first, conditional ready, lacZ-tagged mutant allele Mtor:tm1a(EUCOMM)Wtsi; transgenic	gi|354797716|gb|JN962217.1|	JN962217	100.000	80	0	0	1	80	21140	21219	9.50e-33	148	Mus musculus targeted KO-first, conditional ready, lacZ-tagged mutant allele Mtor:tm1a(EUCOMM)Wtsi; transgenic
Mus musculus targeted KO-first, conditional ready, lacZ-tagged mutant allele Dnajc7:tm1a(KOMP)Wtsi; transgenic	gi|354797713|gb|JN962214.1|	JN962214	100.000	80	0	0	1	80	23074	23153	9.50e-33	148	Mus musculus targeted KO-first, conditional ready, lacZ-tagged mutant allele Dnajc7:tm1a(KOMP)Wtsi; transgenic
Mus musculus targeted KO-first, conditional ready, lacZ-tagged mutant allele Rhog:tm1a(KOMP)Wtsi; transgenic	gi|354797712|gb|JN962213.1|	JN962213	100.000	80	0	0	1	80	24047	24126	9.50e-33	148	Mus musculus targeted KO-first, conditional ready, lacZ-tagged mutant allele Rhog:tm1a(KOMP)Wtsi; transgenic
Mus musculus targeted KO-first, conditional ready, lacZ-tagged mutant allele Fcamr:tm1a(KOMP)Wtsi; transgenic	gi|354797710|gb|JN962211.1|	JN962211	100.000	80	0	0	1	80	23313	23392	9.50e-33	148	Mus musculus targeted KO-first, conditional ready, lacZ-tagged mutant allele Fcamr:tm1a(KOMP)Wtsi; transgenic
Mus musculus targeted KO-first, conditional ready, lacZ-tagged mutant allele Pdlim5:tm1a(EUCOMM)Hmgu; transgenic	gi|354797709|gb|JN962210.1|	JN962210	100.000	80	0	0	1	80	22834	22913	9.50e-33	148	Mus musculus targeted KO-first, conditional ready, lacZ-tagged mutant allele Pdlim5:tm1a(EUCOMM)Hmgu; transgenic
Mus musculus targeted KO-first, conditional ready, lacZ-tagged mutant allele Herpud1:tm1a(KOMP)Wtsi; transgenic	gi|354797708|gb|JN962209.1|	JN962209	100.000	80	0	0	1	80	22876	22955	9.50e-33	148	Mus musculus targeted KO-first, conditional ready, lacZ-tagged mutant allele Herpud1:tm1a(KOMP)Wtsi; transgenic
Mus musculus targeted KO-first, conditional ready, lacZ-tagged mutant allele Sv2b:tm1a(EUCOMM)Hmgu; transgenic	gi|354797707|gb|JN962208.1|	JN962208	100.000	80	0	0	1	80	22761	22840	9.50e-33	148	Mus musculus targeted KO-first, conditional ready, lacZ-tagged mutant allele Sv2b:tm1a(EUCOMM)Hmgu; transgenic
Mus musculus targeted KO-first, conditional ready, lacZ-tagged mutant allele Rala:tm1a(EUCOMM)Wtsi; transgenic	gi|354797705|gb|JN962206.1|	JN962206	100.000	80	0	0	1	80	22909	22988	9.50e-33	148	Mus musculus targeted KO-first, conditional ready, lacZ-tagged mutant allele Rala:tm1a(EUCOMM)Wtsi; transgenic
Mus musculus targeted KO-first, conditional ready, lacZ-tagged mutant allele Cgn:tm1a(KOMP)Wtsi; transgenic	gi|354797704|gb|JN962205.1|	JN962205	100.000	80	0	0	1	80	22886	22965	9.50e-33	148	Mus musculus targeted KO-first, conditional ready, lacZ-tagged mutant allele Cgn:tm1a(KOMP)Wtsi; transgenic
Mus musculus targeted KO-first, conditional ready, lacZ-tagged mutant allele Rab13:tm1a(EUCOMM)Hmgu; transgenic	gi|354797703|gb|JN962204.1|	JN962204	100.000	80	0	0	1	80	25443	25522	9.50e-33	148	Mus musculus targeted KO-first, conditional ready, lacZ-tagged mutant allele Rab13:tm1a(EUCOMM)Hmgu; transgenic
Mus musculus targeted KO-first, conditional ready, lacZ-tagged mutant allele Diap3:tm1a(KOMP)Ucd; transgenic	gi|354797702|gb|JN962203.1|	JN962203	100.000	80	0	0	1	80	23178	23257	9.50e-33	148	Mus musculus targeted KO-first, conditional ready, lacZ-tagged mutant allele Diap3:tm1a(KOMP)Ucd; transgenic
Mus musculus targeted KO-first, conditional ready, lacZ-tagged mutant allele Slc5a7:tm1a(KOMP)Wtsi; transgenic	gi|354797698|gb|JN962199.1|	JN962199	100.000	80	0	0	1	80	22919	22998	9.50e-33	148	Mus musculus targeted KO-first, conditional ready, lacZ-tagged mutant allele Slc5a7:tm1a(KOMP)Wtsi; transgenic
Mus musculus targeted KO-first, conditional ready, lacZ-tagged mutant allele Calcrl:tm1a(KOMP)Wtsi; transgenic	gi|354797696|gb|JN962197.1|	JN962197	100.000	80	0	0	1	80	23262	23341	9.50e-33	148	Mus musculus targeted KO-first, conditional ready, lacZ-tagged mutant allele Calcrl:tm1a(KOMP)Wtsi; transgenic
Mus musculus targeted KO-first, conditional ready, lacZ-tagged mutant allele Fn3k:tm1a(KOMP)Wtsi; transgenic	gi|354797695|gb|JN962196.1|	JN962196	100.000	80	0	0	1	80	23247	23326	9.50e-33	148	Mus musculus targeted KO-first, conditional ready, lacZ-tagged mutant allele Fn3k:tm1a(KOMP)Wtsi; transgenic
Mus musculus targeted KO-first, conditional ready, lacZ-tagged mutant allele Rassf5:tm1a(KOMP)Wtsi; transgenic	gi|354797692|gb|JN962193.1|	JN962193	100.000	80	0	0	1	80	23809	23888	9.50e-33	148	Mus musculus targeted KO-first, conditional ready, lacZ-tagged mutant allele Rassf5:tm1a(KOMP)Wtsi; transgenic
Mus musculus targeted KO-first, conditional ready, lacZ-tagged mutant allele Ppp2r1a:tm1a(KOMP)Ucd; transgenic	gi|354797691|gb|JN962192.1|	JN962192	100.000	80	0	0	1	80	22824	22903	9.50e-33	148	Mus musculus targeted KO-first, conditional ready, lacZ-tagged mutant allele Ppp2r1a:tm1a(KOMP)Ucd; transgenic
Mus musculus targeted KO-first, conditional ready, lacZ-tagged mutant allele Tmem27:tm1a(EUCOMM)Wtsi; transgenic	gi|354797689|gb|JN962190.1|	JN962190	100.000	80	0	0	1	80	22927	23006	9.50e-33	148	Mus musculus targeted KO-first, conditional ready, lacZ-tagged mutant allele Tmem27:tm1a(EUCOMM)Wtsi; transgenic
Mus musculus targeted KO-first, conditional ready, lacZ-tagged mutant allele Serinc1:tm1a(KOMP)Wtsi; transgenic	gi|354797687|gb|JN962188.1|	JN962188	100.000	80	0	0	1	80	22986	23065	9.50e-33	148	Mus musculus targeted KO-first, conditional ready, lacZ-tagged mutant allele Serinc1:tm1a(KOMP)Wtsi; transgenic
Mus musculus targeted KO-first, conditional ready, lacZ-tagged mutant allele Stap1:tm1a(KOMP)Wtsi; transgenic	gi|354797685|gb|JN962186.1|	JN962186	100.000	80	0	0	1	80	23470	23549	9.50e-33	148	Mus musculus targeted KO-first, conditional ready, lacZ-tagged mutant allele Stap1:tm1a(KOMP)Wtsi; transgenic
Mus musculus targeted KO-first, conditional ready, lacZ-tagged mutant allele Dlst:tm1a(EUCOMM)Wtsi; transgenic	gi|354797684|gb|JN962185.1|	JN962185	100.000	80	0	0	1	80	23716	23795	9.50e-33	148	Mus musculus targeted KO-first, conditional ready, lacZ-tagged mutant allele Dlst:tm1a(EUCOMM)Wtsi; transgenic
Mus musculus targeted KO-first, conditional ready, lacZ-tagged mutant allele Trim42:tm1a(KOMP)Wtsi; transgenic	gi|354797683|gb|JN962184.1|	JN962184	100.000	80	0	0	1	80	23444	23523	9.50e-33	148	Mus musculus targeted KO-first, conditional ready, lacZ-tagged mutant allele Trim42:tm1a(KOMP)Wtsi; transgenic
Mus musculus targeted KO-first, conditional ready, lacZ-tagged mutant allele Fam175b:tm1a(EUCOMM)Wtsi; transgenic	gi|354797682|gb|JN962183.1|	JN962183	100.000	80	0	0	1	80	22786	22865	9.50e-33	148	Mus musculus targeted KO-first, conditional ready, lacZ-tagged mutant allele Fam175b:tm1a(EUCOMM)Wtsi; transgenic
Mus musculus targeted KO-first, conditional ready, lacZ-tagged mutant allele Ncln:tm1a(EUCOMM)Hmgu; transgenic	gi|354797680|gb|JN962181.1|	JN962181	100.000	80	0	0	1	80	22885	22964	9.50e-33	148	Mus musculus targeted KO-first, conditional ready, lacZ-tagged mutant allele Ncln:tm1a(EUCOMM)Hmgu; transgenic
Mus musculus targeted KO-first, conditional ready, lacZ-tagged mutant allele Rhot1:tm1a(EUCOMM)Wtsi tm1a(EUCOMM)Hmgu; transgenic	gi|354797679|gb|JN962180.1|	JN962180	100.000	80	0	0	1	80	21323	21402	9.50e-33	148	Mus musculus targeted KO-first, conditional ready, lacZ-tagged mutant allele Rhot1:tm1a(EUCOMM)Wtsi tm1a(EUCOMM)Hmgu; transgenic
Mus musculus targeted KO-first, conditional ready, lacZ-tagged mutant allele Ubash3a:tm1a(KOMP)Wtsi; transgenic	gi|354797678|gb|JN962179.1|	JN962179	100.000	80	0	0	1	80	22810	22889	9.50e-33	148	Mus musculus targeted KO-first, conditional ready, lacZ-tagged mutant allele Ubash3a:tm1a(KOMP)Wtsi; transgenic
Mus musculus targeted KO-first, conditional ready, lacZ-tagged mutant allele Ndor1:tm1a(EUCOMM)Hmgu; transgenic	gi|354797676|gb|JN962177.1|	JN962177	100.000	80	0	0	1	80	21346	21425	9.50e-33	148	Mus musculus targeted KO-first, conditional ready, lacZ-tagged mutant allele Ndor1:tm1a(EUCOMM)Hmgu; transgenic
Mus musculus targeted KO-first, conditional ready, lacZ-tagged mutant allele 2410002I01Rik:tm1a(KOMP)Wtsi; transgenic	gi|354797675|gb|JN962176.1|	JN962176	100.000	80	0	0	1	80	24195	24274	9.50e-33	148	Mus musculus targeted KO-first, conditional ready, lacZ-tagged mutant allele 2410002I01Rik:tm1a(KOMP)Wtsi; transgenic
Mus musculus targeted KO-first, conditional ready, lacZ-tagged mutant allele 4930529M08Rik:tm1a(EUCOMM)Wtsi; transgenic	gi|354797674|gb|JN962175.1|	JN962175	100.000	80	0	0	1	80	22830	22909	9.50e-33	148	Mus musculus targeted KO-first, conditional ready, lacZ-tagged mutant allele 4930529M08Rik:tm1a(EUCOMM)Wtsi; transgenic
Mus musculus targeted KO-first, conditional ready, lacZ-tagged mutant allele Nrip3:tm1a(EUCOMM)Wtsi; transgenic	gi|354797673|gb|JN962174.1|	JN962174	100.000	80	0	0	1	80	23857	23936	9.50e-33	148	Mus musculus targeted KO-first, conditional ready, lacZ-tagged mutant allele Nrip3:tm1a(EUCOMM)Wtsi; transgenic
Mus musculus targeted KO-first, conditional ready, lacZ-tagged mutant allele Tmem159:tm1a(KOMP)Wtsi; transgenic	gi|354797672|gb|JN962173.1|	JN962173	100.000	80	0	0	1	80	22887	22966	9.50e-33	148	Mus musculus targeted KO-first, conditional ready, lacZ-tagged mutant allele Tmem159:tm1a(KOMP)Wtsi; transgenic
Mus musculus targeted KO-first, conditional ready, lacZ-tagged mutant allele Itih5:tm1a(KOMP)Wtsi; transgenic	gi|354797671|gb|JN962172.1|	JN962172	100.000	80	0	0	1	80	23047	23126	9.50e-33	148	Mus musculus targeted KO-first, conditional ready, lacZ-tagged mutant allele Itih5:tm1a(KOMP)Wtsi; transgenic
Mus musculus targeted KO-first, conditional ready, lacZ-tagged mutant allele Tmsb15a:tm1a(EUCOMM)Wtsi; transgenic	gi|354797670|gb|JN962171.1|	JN962171	100.000	80	0	0	1	80	22876	22955	9.50e-33	148	Mus musculus targeted KO-first, conditional ready, lacZ-tagged mutant allele Tmsb15a:tm1a(EUCOMM)Wtsi; transgenic
Mus musculus targeted KO-first, conditional ready, lacZ-tagged mutant allele 1700034E13Rik:tm1a(KOMP)Wtsi tm2a(KOMP)Wtsi; transgenic	gi|354797668|gb|JN962169.1|	JN962169	100.000	80	0	0	1	80	23008	23087	9.50e-33	148	Mus musculus targeted KO-first, conditional ready, lacZ-tagged mutant allele 1700034E13Rik:tm1a(KOMP)Wtsi tm2a(KOMP)Wtsi; transgenic
Mus musculus targeted KO-first, conditional ready, lacZ-tagged mutant allele Ddx52:tm1a(EUCOMM)Wtsi; transgenic	gi|354797667|gb|JN962168.1|	JN962168	100.000	80	0	0	1	80	21358	21437	9.50e-33	148	Mus musculus targeted KO-first, conditional ready, lacZ-tagged mutant allele Ddx52:tm1a(EUCOMM)Wtsi; transgenic
Mus musculus targeted KO-first, conditional ready, lacZ-tagged mutant allele Pla2g4d:tm1a(KOMP)Wtsi; transgenic	gi|354797666|gb|JN962167.1|	JN962167	100.000	80	0	0	1	80	22988	23067	9.50e-33	148	Mus musculus targeted KO-first, conditional ready, lacZ-tagged mutant allele Pla2g4d:tm1a(KOMP)Wtsi; transgenic
Mus musculus targeted KO-first, conditional ready, lacZ-tagged mutant allele Snrnp25:tm1a(EUCOMM)Hmgu; transgenic	gi|354797665|gb|JN962166.1|	JN962166	100.000	80	0	0	1	80	23433	23512	9.50e-33	148	Mus musculus targeted KO-first, conditional ready, lacZ-tagged mutant allele Snrnp25:tm1a(EUCOMM)Hmgu; transgenic
Mus musculus targeted KO-first, conditional ready, lacZ-tagged mutant allele Ttyh3:tm1a(EUCOMM)Hmgu; transgenic	gi|354797664|gb|JN962165.1|	JN962165	100.000	80	0	0	1	80	24641	24720	9.50e-33	148	Mus musculus targeted KO-first, conditional ready, lacZ-tagged mutant allele Ttyh3:tm1a(EUCOMM)Hmgu; transgenic
Mus musculus targeted KO-first, conditional ready, lacZ-tagged mutant allele Iqch:tm1a(KOMP)Wtsi; transgenic	gi|354797661|gb|JN962162.1|	JN962162	100.000	80	0	0	1	80	24113	24192	9.50e-33	148	Mus musculus targeted KO-first, conditional ready, lacZ-tagged mutant allele Iqch:tm1a(KOMP)Wtsi; transgenic
Mus musculus targeted KO-first, conditional ready, lacZ-tagged mutant allele Gpr115:tm1a(KOMP)Wtsi; transgenic	gi|354797660|gb|JN962161.1|	JN962161	100.000	80	0	0	1	80	22890	22969	9.50e-33	148	Mus musculus targeted KO-first, conditional ready, lacZ-tagged mutant allele Gpr115:tm1a(KOMP)Wtsi; transgenic
Mus musculus targeted KO-first, conditional ready, lacZ-tagged mutant allele Spint4:tm1a(EUCOMM)Wtsi; transgenic	gi|354797659|gb|JN962160.1|	JN962160	100.000	80	0	0	1	80	22717	22796	9.50e-33	148	Mus musculus targeted KO-first, conditional ready, lacZ-tagged mutant allele Spint4:tm1a(EUCOMM)Wtsi; transgenic
Mus musculus targeted KO-first, conditional ready, lacZ-tagged mutant allele Ccdc150:tm1a(KOMP)Wtsi; transgenic	gi|354797657|gb|JN962158.1|	JN962158	100.000	80	0	0	1	80	22773	22852	9.50e-33	148	Mus musculus targeted KO-first, conditional ready, lacZ-tagged mutant allele Ccdc150:tm1a(KOMP)Wtsi; transgenic
Mus musculus targeted KO-first, conditional ready, lacZ-tagged mutant allele Ascc3:tm1a(EUCOMM)Hmgu; transgenic	gi|354797654|gb|JN962155.1|	JN962155	100.000	80	0	0	1	80	23324	23403	9.50e-33	148	Mus musculus targeted KO-first, conditional ready, lacZ-tagged mutant allele Ascc3:tm1a(EUCOMM)Hmgu; transgenic
Mus musculus targeted KO-first, conditional ready, lacZ-tagged mutant allele Ccdc76:tm1a(EUCOMM)Hmgu tm1a(EUCOMM)Wtsi; transgenic	gi|354797653|gb|JN962154.1|	JN962154	100.000	80	0	0	1	80	23405	23484	9.50e-33	148	Mus musculus targeted KO-first, conditional ready, lacZ-tagged mutant allele Ccdc76:tm1a(EUCOMM)Hmgu tm1a(EUCOMM)Wtsi; transgenic
Mus musculus targeted KO-first, conditional ready, lacZ-tagged mutant allele A930004D18Rik:tm1a(EUCOMM)Wtsi; transgenic	gi|354797651|gb|JN962152.1|	JN962152	100.000	80	0	0	1	80	25725	25804	9.50e-33	148	Mus musculus targeted KO-first, conditional ready, lacZ-tagged mutant allele A930004D18Rik:tm1a(EUCOMM)Wtsi; transgenic
Mus musculus targeted KO-first, conditional ready, lacZ-tagged mutant allele Fate1:tm1a(KOMP)Ucd; transgenic	gi|354797650|gb|JN962151.1|	JN962151	100.000	80	0	0	1	80	24154	24233	9.50e-33	148	Mus musculus targeted KO-first, conditional ready, lacZ-tagged mutant allele Fate1:tm1a(KOMP)Ucd; transgenic
Mus musculus targeted KO-first, conditional ready, lacZ-tagged mutant allele Prune:tm1a(EUCOMM)Wtsi; transgenic	gi|354797649|gb|JN962150.1|	JN962150	100.000	80	0	0	1	80	22898	22977	9.50e-33	148	Mus musculus targeted KO-first, conditional ready, lacZ-tagged mutant allele Prune:tm1a(EUCOMM)Wtsi; transgenic
Mus musculus targeted KO-first, conditional ready, lacZ-tagged mutant allele 6030498E09Rik:tm1a(KOMP)Ucd; transgenic	gi|354797648|gb|JN962149.1|	JN962149	100.000	80	0	0	1	80	24251	24330	9.50e-33	148	Mus musculus targeted KO-first, conditional ready, lacZ-tagged mutant allele 6030498E09Rik:tm1a(KOMP)Ucd; transgenic
Mus musculus targeted KO-first, conditional ready, lacZ-tagged mutant allele Csrnp3:tm1a(EUCOMM)Hmgu; transgenic	gi|354797645|gb|JN962146.1|	JN962146	100.000	80	0	0	1	80	21491	21570	9.50e-33	148	Mus musculus targeted KO-first, conditional ready, lacZ-tagged mutant allele Csrnp3:tm1a(EUCOMM)Hmgu; transgenic
Mus musculus targeted KO-first, conditional ready, lacZ-tagged mutant allele Prune2:tm1a(KOMP)Wtsi; transgenic	gi|354797644|gb|JN962145.1|	JN962145	100.000	80	0	0	1	80	23047	23126	9.50e-33	148	Mus musculus targeted KO-first, conditional ready, lacZ-tagged mutant allele Prune2:tm1a(KOMP)Wtsi; transgenic
Mus musculus targeted KO-first, conditional ready, lacZ-tagged mutant allele 6030468B19Rik:tm1a(KOMP)Wtsi; transgenic	gi|354797642|gb|JN962143.1|	JN962143	100.000	80	0	0	1	80	23335	23414	9.50e-33	148	Mus musculus targeted KO-first, conditional ready, lacZ-tagged mutant allele 6030468B19Rik:tm1a(KOMP)Wtsi; transgenic
Mus musculus targeted KO-first, conditional ready, lacZ-tagged mutant allele Socs6:tm1a(EUCOMM)Wtsi; transgenic	gi|354797639|gb|JN962140.1|	JN962140	100.000	80	0	0	1	80	25134	25213	9.50e-33	148	Mus musculus targeted KO-first, conditional ready, lacZ-tagged mutant allele Socs6:tm1a(EUCOMM)Wtsi; transgenic
Mus musculus targeted KO-first, conditional ready, lacZ-tagged mutant allele Pramef12:tm1a(EUCOMM)Wtsi; transgenic	gi|354797638|gb|JN962139.1|	JN962139	100.000	80	0	0	1	80	25099	25178	9.50e-33	148	Mus musculus targeted KO-first, conditional ready, lacZ-tagged mutant allele Pramef12:tm1a(EUCOMM)Wtsi; transgenic
Mus musculus targeted KO-first, conditional ready, lacZ-tagged mutant allele Efcab6:tm1a(KOMP)Ucd; transgenic	gi|354797637|gb|JN962138.1|	JN962138	100.000	80	0	0	1	80	22895	22974	9.50e-33	148	Mus musculus targeted KO-first, conditional ready, lacZ-tagged mutant allele Efcab6:tm1a(KOMP)Ucd; transgenic
Mus musculus targeted KO-first, conditional ready, lacZ-tagged mutant allele Smpd4:tm1a(KOMP)Wtsi; transgenic	gi|354797636|gb|JN962137.1|	JN962137	100.000	80	0	0	1	80	23188	23267	9.50e-33	148	Mus musculus targeted KO-first, conditional ready, lacZ-tagged mutant allele Smpd4:tm1a(KOMP)Wtsi; transgenic
Mus musculus targeted KO-first, conditional ready, lacZ-tagged mutant allele Ccdc151:tm1a(EUCOMM)Hmgu; transgenic	gi|354797635|gb|JN962136.1|	JN962136	100.000	80	0	0	1	80	23033	23112	9.50e-33	148	Mus musculus targeted KO-first, conditional ready, lacZ-tagged mutant allele Ccdc151:tm1a(EUCOMM)Hmgu; transgenic
Mus musculus targeted KO-first, conditional ready, lacZ-tagged mutant allele Notum:tm1a(EUCOMM)Wtsi; transgenic	gi|354797634|gb|JN962135.1|	JN962135	100.000	80	0	0	1	80	25658	25737	9.50e-33	148	Mus musculus targeted KO-first, conditional ready, lacZ-tagged mutant allele Notum:tm1a(EUCOMM)Wtsi; transgenic
Mus musculus targeted KO-first, conditional ready, lacZ-tagged mutant allele Mll5:tm1a(EUCOMM)Wtsi; transgenic	gi|354797633|gb|JN962134.1|	JN962134	100.000	80	0	0	1	80	22893	22972	9.50e-33	148	Mus musculus targeted KO-first, conditional ready, lacZ-tagged mutant allele Mll5:tm1a(EUCOMM)Wtsi; transgenic
Mus musculus targeted KO-first, conditional ready, lacZ-tagged mutant allele Tram2:tm1a(KOMP)Wtsi; transgenic	gi|354797632|gb|JN962133.1|	JN962133	100.000	80	0	0	1	80	23443	23522	9.50e-33	148	Mus musculus targeted KO-first, conditional ready, lacZ-tagged mutant allele Tram2:tm1a(KOMP)Wtsi; transgenic
Mus musculus targeted KO-first, conditional ready, lacZ-tagged mutant allele Zfp266:tm1a(EUCOMM)Wtsi; transgenic	gi|354797631|gb|JN962132.1|	JN962132	100.000	80	0	0	1	80	22849	22928	9.50e-33	148	Mus musculus targeted KO-first, conditional ready, lacZ-tagged mutant allele Zfp266:tm1a(EUCOMM)Wtsi; transgenic
Mus musculus targeted KO-first, conditional ready, lacZ-tagged mutant allele Kidins220:tm2a(KOMP)Wtsi; transgenic	gi|354797630|gb|JN962131.1|	JN962131	100.000	80	0	0	1	80	24049	24128	9.50e-33	148	Mus musculus targeted KO-first, conditional ready, lacZ-tagged mutant allele Kidins220:tm2a(KOMP)Wtsi; transgenic
Mus musculus targeted KO-first, conditional ready, lacZ-tagged mutant allele Spinkl:tm1a(EUCOMM)Wtsi; transgenic	gi|354797629|gb|JN962130.1|	JN962130	100.000	80	0	0	1	80	23906	23985	9.50e-33	148	Mus musculus targeted KO-first, conditional ready, lacZ-tagged mutant allele Spinkl:tm1a(EUCOMM)Wtsi; transgenic
Mus musculus targeted KO-first, conditional ready, lacZ-tagged mutant allele C330018D20Rik:tm1a(EUCOMM)Wtsi; transgenic	gi|354797627|gb|JN962128.1|	JN962128	100.000	80	0	0	1	80	25581	25660	9.50e-33	148	Mus musculus targeted KO-first, conditional ready, lacZ-tagged mutant allele C330018D20Rik:tm1a(EUCOMM)Wtsi; transgenic
Mus musculus targeted KO-first, conditional ready, lacZ-tagged mutant allele Wdr82:tm2a(KOMP)Wtsi tm1a(KOMP)Wtsi; transgenic	gi|354797625|gb|JN962126.1|	JN962126	100.000	80	0	0	1	80	22850	22929	9.50e-33	148	Mus musculus targeted KO-first, conditional ready, lacZ-tagged mutant allele Wdr82:tm2a(KOMP)Wtsi tm1a(KOMP)Wtsi; transgenic
Mus musculus targeted KO-first, conditional ready, lacZ-tagged mutant allele Yif1b:tm1a(EUCOMM)Hmgu; transgenic	gi|354797624|gb|JN962125.1|	JN962125	100.000	80	0	0	1	80	23546	23625	9.50e-33	148	Mus musculus targeted KO-first, conditional ready, lacZ-tagged mutant allele Yif1b:tm1a(EUCOMM)Hmgu; transgenic
Mus musculus targeted KO-first, conditional ready, lacZ-tagged mutant allele Tmem44:tm1a(EUCOMM)Hmgu tm1a(EUCOMM)Wtsi; transgenic	gi|354797623|gb|JN962124.1|	JN962124	100.000	80	0	0	1	80	22918	22997	9.50e-33	148	Mus musculus targeted KO-first, conditional ready, lacZ-tagged mutant allele Tmem44:tm1a(EUCOMM)Hmgu tm1a(EUCOMM)Wtsi; transgenic
Mus musculus targeted KO-first, conditional ready, lacZ-tagged mutant allele Coq6:tm1a(EUCOMM)Hmgu; transgenic	gi|354797619|gb|JN962120.1|	JN962120	100.000	80	0	0	1	80	22871	22950	9.50e-33	148	Mus musculus targeted KO-first, conditional ready, lacZ-tagged mutant allele Coq6:tm1a(EUCOMM)Hmgu; transgenic
Mus musculus targeted KO-first, conditional ready, lacZ-tagged mutant allele Pacs2:tm1a(EUCOMM)Hmgu; transgenic	gi|354797617|gb|JN962118.1|	JN962118	100.000	80	0	0	1	80	23189	23268	9.50e-33	148	Mus musculus targeted KO-first, conditional ready, lacZ-tagged mutant allele Pacs2:tm1a(EUCOMM)Hmgu; transgenic
Mus musculus targeted KO-first, conditional ready, lacZ-tagged mutant allele Gpbp1l1:tm1a(EUCOMM)Wtsi; transgenic	gi|354797616|gb|JN962117.1|	JN962117	100.000	80	0	0	1	80	23061	23140	9.50e-33	148	Mus musculus targeted KO-first, conditional ready, lacZ-tagged mutant allele Gpbp1l1:tm1a(EUCOMM)Wtsi; transgenic
Mus musculus targeted KO-first, conditional ready, lacZ-tagged mutant allele Ccdc41:tm1a(EUCOMM)Hmgu; transgenic	gi|354797615|gb|JN962116.1|	JN962116	100.000	80	0	0	1	80	22842	22921	9.50e-33	148	Mus musculus targeted KO-first, conditional ready, lacZ-tagged mutant allele Ccdc41:tm1a(EUCOMM)Hmgu; transgenic
Mus musculus targeted KO-first, conditional ready, lacZ-tagged mutant allele 2700049A03Rik:tm1a(EUCOMM)Wtsi; transgenic	gi|354797611|gb|JN962112.1|	JN962112	100.000	80	0	0	1	80	22949	23028	9.50e-33	148	Mus musculus targeted KO-first, conditional ready, lacZ-tagged mutant allele 2700049A03Rik:tm1a(EUCOMM)Wtsi; transgenic
Mus musculus targeted KO-first, conditional ready, lacZ-tagged mutant allele Lypd5:tm1a(KOMP)Wtsi; transgenic	gi|354797610|gb|JN962111.1|	JN962111	100.000	80	0	0	1	80	25346	25425	9.50e-33	148	Mus musculus targeted KO-first, conditional ready, lacZ-tagged mutant allele Lypd5:tm1a(KOMP)Wtsi; transgenic
Mus musculus targeted KO-first, conditional ready, lacZ-tagged mutant allele Fam81a:tm1a(EUCOMM)Wtsi; transgenic	gi|354797607|gb|JN962108.1|	JN962108	100.000	80	0	0	1	80	22878	22957	9.50e-33	148	Mus musculus targeted KO-first, conditional ready, lacZ-tagged mutant allele Fam81a:tm1a(EUCOMM)Wtsi; transgenic
Mus musculus targeted KO-first, conditional ready, lacZ-tagged mutant allele Rhbdd1:tm1a(EUCOMM)Hmgu; transgenic	gi|354797605|gb|JN962106.1|;gi|354797606|gb|JN962107.1|	JN962106	100.000	80	0	0	1	80	22887	22966	9.50e-33	148	Mus musculus targeted KO-first, conditional ready, lacZ-tagged mutant allele Rhbdd1:tm1a(EUCOMM)Hmgu; transgenic
Mus musculus targeted KO-first, conditional ready, lacZ-tagged mutant allele Spopl:tm1a(EUCOMM)Wtsi; transgenic	gi|354797604|gb|JN962105.1|	JN962105	100.000	80	0	0	1	80	22904	22983	9.50e-33	148	Mus musculus targeted KO-first, conditional ready, lacZ-tagged mutant allele Spopl:tm1a(EUCOMM)Wtsi; transgenic
Mus musculus targeted KO-first, conditional ready, lacZ-tagged mutant allele Slc17a5:tm1a(EUCOMM)Wtsi; transgenic	gi|354797603|gb|JN962104.1|	JN962104	100.000	80	0	0	1	80	24517	24596	9.50e-33	148	Mus musculus targeted KO-first, conditional ready, lacZ-tagged mutant allele Slc17a5:tm1a(EUCOMM)Wtsi; transgenic
Mus musculus targeted KO-first, conditional ready, lacZ-tagged mutant allele Gje1:tm1a(EUCOMM)Hmgu; transgenic	gi|354797601|gb|JN962102.1|	JN962102	100.000	80	0	0	1	80	22927	23006	9.50e-33	148	Mus musculus targeted KO-first, conditional ready, lacZ-tagged mutant allele Gje1:tm1a(EUCOMM)Hmgu; transgenic
Mus musculus targeted KO-first, conditional ready, lacZ-tagged mutant allele Spcs3:tm1a(EUCOMM)Hmgu; transgenic	gi|354797600|gb|JN962101.1|	JN962101	100.000	80	0	0	1	80	22888	22967	9.50e-33	148	Mus musculus targeted KO-first, conditional ready, lacZ-tagged mutant allele Spcs3:tm1a(EUCOMM)Hmgu; transgenic
Mus musculus targeted KO-first, conditional ready, lacZ-tagged mutant allele 5330417C22Rik:tm1a(EUCOMM)Hmgu; transgenic	gi|354797599|gb|JN962100.1|	JN962100	100.000	80	0	0	1	80	22928	23007	9.50e-33	148	Mus musculus targeted KO-first, conditional ready, lacZ-tagged mutant allele 5330417C22Rik:tm1a(EUCOMM)Hmgu; transgenic
Mus musculus targeted KO-first, conditional ready, lacZ-tagged mutant allele 1700123I01Rik:tm1a(KOMP)Ucd; transgenic	gi|354797596|gb|JN962097.1|	JN962097	100.000	80	0	0	1	80	23554	23633	9.50e-33	148	Mus musculus targeted KO-first, conditional ready, lacZ-tagged mutant allele 1700123I01Rik:tm1a(KOMP)Ucd; transgenic
Mus musculus targeted KO-first, conditional ready, lacZ-tagged mutant allele Stambpl1:tm1a(KOMP)Wtsi; transgenic	gi|354797595|gb|JN962096.1|	JN962096	100.000	80	0	0	1	80	22916	22995	9.50e-33	148	Mus musculus targeted KO-first, conditional ready, lacZ-tagged mutant allele Stambpl1:tm1a(KOMP)Wtsi; transgenic
Mus musculus targeted KO-first, conditional ready, lacZ-tagged mutant allele Il34:tm1a(EUCOMM)Wtsi; transgenic	gi|354797592|gb|JN962093.1|	JN962093	100.000	80	0	0	1	80	24011	24090	9.50e-33	148	Mus musculus targeted KO-first, conditional ready, lacZ-tagged mutant allele Il34:tm1a(EUCOMM)Wtsi; transgenic
Mus musculus targeted KO-first, conditional ready, lacZ-tagged mutant allele Gatc:tm1a(KOMP)Wtsi; transgenic	gi|354797591|gb|JN962092.1|	JN962092	100.000	80	0	0	1	80	21353	21432	9.50e-33	148	Mus musculus targeted KO-first, conditional ready, lacZ-tagged mutant allele Gatc:tm1a(KOMP)Wtsi; transgenic
Mus musculus targeted KO-first, conditional ready, lacZ-tagged mutant allele Abhd14b:tm1a(EUCOMM)Wtsi; transgenic	gi|354797590|gb|JN962091.1|	JN962091	100.000	80	0	0	1	80	24255	24334	9.50e-33	148	Mus musculus targeted KO-first, conditional ready, lacZ-tagged mutant allele Abhd14b:tm1a(EUCOMM)Wtsi; transgenic
Mus musculus targeted KO-first, conditional ready, lacZ-tagged mutant allele Kndc1:tm1a(EUCOMM)Wtsi; transgenic	gi|354797589|gb|JN962090.1|	JN962090	100.000	80	0	0	1	80	22788	22867	9.50e-33	148	Mus musculus targeted KO-first, conditional ready, lacZ-tagged mutant allele Kndc1:tm1a(EUCOMM)Wtsi; transgenic
Mus musculus targeted KO-first, conditional ready, lacZ-tagged mutant allele Supt3h:tm1a(EUCOMM)Hmgu; transgenic	gi|354797587|gb|JN962088.1|	JN962088	100.000	80	0	0	1	80	22809	22888	9.50e-33	148	Mus musculus targeted KO-first, conditional ready, lacZ-tagged mutant allele Supt3h:tm1a(EUCOMM)Hmgu; transgenic
Mus musculus targeted KO-first, conditional ready, lacZ-tagged mutant allele Rftn1:tm1a(KOMP)Ucd; transgenic	gi|354797583|gb|JN962084.1|	JN962084	100.000	80	0	0	1	80	23140	23219	9.50e-33	148	Mus musculus targeted KO-first, conditional ready, lacZ-tagged mutant allele Rftn1:tm1a(KOMP)Ucd; transgenic
Mus musculus targeted KO-first, conditional ready, lacZ-tagged mutant allele Zfp773:tm1a(EUCOMM)Hmgu; transgenic	gi|354797582|gb|JN962083.1|	JN962083	100.000	80	0	0	1	80	22838	22917	9.50e-33	148	Mus musculus targeted KO-first, conditional ready, lacZ-tagged mutant allele Zfp773:tm1a(EUCOMM)Hmgu; transgenic
Mus musculus targeted KO-first, conditional ready, lacZ-tagged mutant allele Tbx18:tm1a(EUCOMM)Hmgu; transgenic	gi|354797581|gb|JN962082.1|	JN962082	100.000	80	0	0	1	80	22876	22955	9.50e-33	148	Mus musculus targeted KO-first, conditional ready, lacZ-tagged mutant allele Tbx18:tm1a(EUCOMM)Hmgu; transgenic
Mus musculus targeted KO-first, conditional ready, lacZ-tagged mutant allele Fbxw17:tm1a(KOMP)Wtsi; transgenic	gi|354797580|gb|JN962081.1|	JN962081	100.000	80	0	0	1	80	22789	22868	9.50e-33	148	Mus musculus targeted KO-first, conditional ready, lacZ-tagged mutant allele Fbxw17:tm1a(KOMP)Wtsi; transgenic
Mus musculus targeted KO-first, conditional ready, lacZ-tagged mutant allele Erp44:tm1a(KOMP)Wtsi; transgenic	gi|354797578|gb|JN962079.1|	JN962079	100.000	80	0	0	1	80	21943	22022	9.50e-33	148	Mus musculus targeted KO-first, conditional ready, lacZ-tagged mutant allele Erp44:tm1a(KOMP)Wtsi; transgenic
Mus musculus targeted KO-first, conditional ready, lacZ-tagged mutant allele Tax1bp3:tm1a(EUCOMM)Hmgu; transgenic	gi|354797576|gb|JN962077.1|	JN962077	100.000	80	0	0	1	80	24451	24530	9.50e-33	148	Mus musculus targeted KO-first, conditional ready, lacZ-tagged mutant allele Tax1bp3:tm1a(EUCOMM)Hmgu; transgenic
Mus musculus targeted KO-first, conditional ready, lacZ-tagged mutant allele Ndfip2:tm1a(EUCOMM)Hmgu; transgenic	gi|354797575|gb|JN962076.1|	JN962076	100.000	80	0	0	1	80	22886	22965	9.50e-33	148	Mus musculus targeted KO-first, conditional ready, lacZ-tagged mutant allele Ndfip2:tm1a(EUCOMM)Hmgu; transgenic
Mus musculus targeted KO-first, conditional ready, lacZ-tagged mutant allele Tsen54:tm1a(EUCOMM)Wtsi; transgenic	gi|354797574|gb|JN962075.1|	JN962075	100.000	80	0	0	1	80	22853	22932	9.50e-33	148	Mus musculus targeted KO-first, conditional ready, lacZ-tagged mutant allele Tsen54:tm1a(EUCOMM)Wtsi; transgenic
Mus musculus targeted KO-first, conditional ready, lacZ-tagged mutant allele Slc38a3:tm1a(KOMP)Wtsi; transgenic	gi|354797573|gb|JN962074.1|	JN962074	100.000	80	0	0	1	80	24389	24468	9.50e-33	148	Mus musculus targeted KO-first, conditional ready, lacZ-tagged mutant allele Slc38a3:tm1a(KOMP)Wtsi; transgenic
Mus musculus targeted KO-first, conditional ready, lacZ-tagged mutant allele Rph3al:tm1a(EUCOMM)Hmgu tm1a(EUCOMM)Wtsi; transgenic	gi|354797572|gb|JN962073.1|	JN962073	100.000	80	0	0	1	80	22858	22937	9.50e-33	148	Mus musculus targeted KO-first, conditional ready, lacZ-tagged mutant allele Rph3al:tm1a(EUCOMM)Hmgu tm1a(EUCOMM)Wtsi; transgenic
Mus musculus targeted KO-first, conditional ready, lacZ-tagged mutant allele Stard3nl:tm1a(EUCOMM)Wtsi; transgenic	gi|354797569|gb|JN962070.1|	JN962070	100.000	80	0	0	1	80	25672	25751	9.50e-33	148	Mus musculus targeted KO-first, conditional ready, lacZ-tagged mutant allele Stard3nl:tm1a(EUCOMM)Wtsi; transgenic
Mus musculus targeted KO-first, conditional ready, lacZ-tagged mutant allele Celf6:tm1a(KOMP)Wtsi; transgenic	gi|354797568|gb|JN962069.1|	JN962069	100.000	80	0	0	1	80	24587	24666	9.50e-33	148	Mus musculus targeted KO-first, conditional ready, lacZ-tagged mutant allele Celf6:tm1a(KOMP)Wtsi; transgenic
Mus musculus targeted KO-first, conditional ready, lacZ-tagged mutant allele Prex2:tm1a(EUCOMM)Hmgu; transgenic	gi|354797565|gb|JN962066.1|	JN962066	100.000	80	0	0	1	80	22854	22933	9.50e-33	148	Mus musculus targeted KO-first, conditional ready, lacZ-tagged mutant allele Prex2:tm1a(EUCOMM)Hmgu; transgenic
Mus musculus targeted KO-first, conditional ready, lacZ-tagged mutant allele Zc3h18:tm1a(KOMP)Wtsi; transgenic	gi|354797563|gb|JN962064.1|	JN962064	100.000	80	0	0	1	80	24095	24174	9.50e-33	148	Mus musculus targeted KO-first, conditional ready, lacZ-tagged mutant allele Zc3h18:tm1a(KOMP)Wtsi; transgenic
Mus musculus targeted KO-first, conditional ready, lacZ-tagged mutant allele Tmem56:tm1a(EUCOMM)Hmgu; transgenic	gi|354797560|gb|JN962061.1|	JN962061	100.000	80	0	0	1	80	23433	23512	9.50e-33	148	Mus musculus targeted KO-first, conditional ready, lacZ-tagged mutant allele Tmem56:tm1a(EUCOMM)Hmgu; transgenic
Mus musculus targeted KO-first, conditional ready, lacZ-tagged mutant allele Tcam1:tm2a(EUCOMM)Wtsi; transgenic	gi|354797559|gb|JN962060.1|	JN962060	100.000	80	0	0	1	80	25751	25830	9.50e-33	148	Mus musculus targeted KO-first, conditional ready, lacZ-tagged mutant allele Tcam1:tm2a(EUCOMM)Wtsi; transgenic
Mus musculus targeted KO-first, conditional ready, lacZ-tagged mutant allele Arl5b:tm1a(EUCOMM)Hmgu; transgenic	gi|354797558|gb|JN962059.1|	JN962059	100.000	80	0	0	1	80	22885	22964	9.50e-33	148	Mus musculus targeted KO-first, conditional ready, lacZ-tagged mutant allele Arl5b:tm1a(EUCOMM)Hmgu; transgenic
Mus musculus targeted KO-first, conditional ready, lacZ-tagged mutant allele Hormad2:tm1a(EUCOMM)Wtsi; transgenic	gi|354797557|gb|JN962058.1|	JN962058	100.000	80	0	0	1	80	23366	23445	9.50e-33	148	Mus musculus targeted KO-first, conditional ready, lacZ-tagged mutant allele Hormad2:tm1a(EUCOMM)Wtsi; transgenic
Mus musculus targeted KO-first, conditional ready, lacZ-tagged mutant allele 4930525F21Rik:tm1a(EUCOMM)Wtsi; transgenic	gi|354797555|gb|JN962056.1|	JN962056	100.000	80	0	0	1	80	23026	23105	9.50e-33	148	Mus musculus targeted KO-first, conditional ready, lacZ-tagged mutant allele 4930525F21Rik:tm1a(EUCOMM)Wtsi; transgenic
Mus musculus targeted KO-first, conditional ready, lacZ-tagged mutant allele Sesn3:tm1a(EUCOMM)Wtsi; transgenic	gi|354797553|gb|JN962054.1|	JN962054	100.000	80	0	0	1	80	21347	21426	9.50e-33	148	Mus musculus targeted KO-first, conditional ready, lacZ-tagged mutant allele Sesn3:tm1a(EUCOMM)Wtsi; transgenic
Mus musculus targeted KO-first, conditional ready, lacZ-tagged mutant allele 4933432B09Rik:tm1a(EUCOMM)Wtsi; transgenic	gi|354797552|gb|JN962053.1|	JN962053	100.000	80	0	0	1	80	23949	24028	9.50e-33	148	Mus musculus targeted KO-first, conditional ready, lacZ-tagged mutant allele 4933432B09Rik:tm1a(EUCOMM)Wtsi; transgenic
Mus musculus targeted KO-first, conditional ready, lacZ-tagged mutant allele 4932414N04Rik:tm1a(KOMP)Wtsi; transgenic	gi|354797551|gb|JN962052.1|	JN962052	100.000	80	0	0	1	80	22828	22907	9.50e-33	148	Mus musculus targeted KO-first, conditional ready, lacZ-tagged mutant allele 4932414N04Rik:tm1a(KOMP)Wtsi; transgenic
Mus musculus targeted KO-first, conditional ready, lacZ-tagged mutant allele Higd1b:tm1a(EUCOMM)Wtsi; transgenic	gi|354797550|gb|JN962051.1|	JN962051	100.000	80	0	0	1	80	22721	22800	9.50e-33	148	Mus musculus targeted KO-first, conditional ready, lacZ-tagged mutant allele Higd1b:tm1a(EUCOMM)Wtsi; transgenic
Mus musculus targeted KO-first, conditional ready, lacZ-tagged mutant allele Psmg2:tm1a(EUCOMM)Wtsi; transgenic	gi|354797547|gb|JN962048.1|	JN962048	100.000	80	0	0	1	80	25698	25777	9.50e-33	148	Mus musculus targeted KO-first, conditional ready, lacZ-tagged mutant allele Psmg2:tm1a(EUCOMM)Wtsi; transgenic
Mus musculus targeted KO-first, conditional ready, lacZ-tagged mutant allele Snapc1:tm1a(KOMP)Wtsi tm1a(KOMP)Ucd; transgenic	gi|354797546|gb|JN962047.1|	JN962047	100.000	80	0	0	1	80	23772	23851	9.50e-33	148	Mus musculus targeted KO-first, conditional ready, lacZ-tagged mutant allele Snapc1:tm1a(KOMP)Wtsi tm1a(KOMP)Ucd; transgenic
Mus musculus targeted KO-first, conditional ready, lacZ-tagged mutant allele 1700029F09Rik:tm1a(EUCOMM)Wtsi tm1a(EUCOMM)Hmgu; transgenic	gi|354797545|gb|JN962046.1|	JN962046	100.000	80	0	0	1	80	23488	23567	9.50e-33	148	Mus musculus targeted KO-first, conditional ready, lacZ-tagged mutant allele 1700029F09Rik:tm1a(EUCOMM)Wtsi tm1a(EUCOMM)Hmgu; transgenic
Mus musculus targeted KO-first, conditional ready, lacZ-tagged mutant allele 2010109A12Rik:tm1a(EUCOMM)Wtsi; transgenic	gi|354797544|gb|JN962045.1|	JN962045	100.000	80	0	0	1	80	22924	23003	9.50e-33	148	Mus musculus targeted KO-first, conditional ready, lacZ-tagged mutant allele 2010109A12Rik:tm1a(EUCOMM)Wtsi; transgenic
Mus musculus targeted KO-first, conditional ready, lacZ-tagged mutant allele Kdm5b:tm1a(EUCOMM)Wtsi; transgenic	gi|354797542|gb|JN962043.1|	JN962043	100.000	80	0	0	1	80	21339	21418	9.50e-33	148	Mus musculus targeted KO-first, conditional ready, lacZ-tagged mutant allele Kdm5b:tm1a(EUCOMM)Wtsi; transgenic
Mus musculus targeted KO-first, conditional ready, lacZ-tagged mutant allele Capsl:tm1a(EUCOMM)Wtsi; transgenic	gi|354797540|gb|JN962041.1|	JN962041	100.000	80	0	0	1	80	23833	23912	9.50e-33	148	Mus musculus targeted KO-first, conditional ready, lacZ-tagged mutant allele Capsl:tm1a(EUCOMM)Wtsi; transgenic
Mus musculus targeted KO-first, conditional ready, lacZ-tagged mutant allele Ing5:tm1a(EUCOMM)Hmgu; transgenic	gi|354797539|gb|JN962040.1|	JN962040	100.000	80	0	0	1	80	23776	23855	9.50e-33	148	Mus musculus targeted KO-first, conditional ready, lacZ-tagged mutant allele Ing5:tm1a(EUCOMM)Hmgu; transgenic
Mus musculus targeted KO-first, conditional ready, lacZ-tagged mutant allele Fabp12:tm1a(EUCOMM)Wtsi; transgenic	gi|354797538|gb|JN962039.1|	JN962039	100.000	80	0	0	1	80	22975	23054	9.50e-33	148	Mus musculus targeted KO-first, conditional ready, lacZ-tagged mutant allele Fabp12:tm1a(EUCOMM)Wtsi; transgenic
Mus musculus targeted KO-first, conditional ready, lacZ-tagged mutant allele Tti1:tm2a(EUCOMM)Hmgu; transgenic	gi|354797535|gb|JN962036.1|	JN962036	100.000	80	0	0	1	80	25113	25192	9.50e-33	148	Mus musculus targeted KO-first, conditional ready, lacZ-tagged mutant allele Tti1:tm2a(EUCOMM)Hmgu; transgenic
Mus musculus targeted KO-first, conditional ready, lacZ-tagged mutant allele Secisbp2:tm1a(EUCOMM)Wtsi; transgenic	gi|354797534|gb|JN962035.1|	JN962035	100.000	80	0	0	1	80	21541	21620	9.50e-33	148	Mus musculus targeted KO-first, conditional ready, lacZ-tagged mutant allele Secisbp2:tm1a(EUCOMM)Wtsi; transgenic
Mus musculus targeted KO-first, conditional ready, lacZ-tagged mutant allele 2610015P09Rik:tm1a(EUCOMM)Wtsi; transgenic	gi|354797533|gb|JN962034.1|	JN962034	100.000	80	0	0	1	80	22847	22926	9.50e-33	148	Mus musculus targeted KO-first, conditional ready, lacZ-tagged mutant allele 2610015P09Rik:tm1a(EUCOMM)Wtsi; transgenic
Mus musculus targeted KO-first, conditional ready, lacZ-tagged mutant allele Spp2:tm1a(EUCOMM)Wtsi; transgenic	gi|354797531|gb|JN962032.1|	JN962032	100.000	80	0	0	1	80	24032	24111	9.50e-33	148	Mus musculus targeted KO-first, conditional ready, lacZ-tagged mutant allele Spp2:tm1a(EUCOMM)Wtsi; transgenic
Mus musculus targeted KO-first, conditional ready, lacZ-tagged mutant allele Prkd3:tm1a(EUCOMM)Wtsi; transgenic	gi|354797530|gb|JN962031.1|	JN962031	100.000	80	0	0	1	80	22868	22947	9.50e-33	148	Mus musculus targeted KO-first, conditional ready, lacZ-tagged mutant allele Prkd3:tm1a(EUCOMM)Wtsi; transgenic
Mus musculus targeted KO-first, conditional ready, lacZ-tagged mutant allele Tomm20l:tm1a(EUCOMM)Wtsi tm1a(EUCOMM)Hmgu; transgenic	gi|354797528|gb|JN962029.1|	JN962029	100.000	80	0	0	1	80	22860	22939	9.50e-33	148	Mus musculus targeted KO-first, conditional ready, lacZ-tagged mutant allele Tomm20l:tm1a(EUCOMM)Wtsi tm1a(EUCOMM)Hmgu; transgenic
Mus musculus targeted KO-first, conditional ready, lacZ-tagged mutant allele Sv2c:tm1a(EUCOMM)Wtsi; transgenic	gi|354797527|gb|JN962028.1|	JN962028	100.000	80	0	0	1	80	23196	23275	9.50e-33	148	Mus musculus targeted KO-first, conditional ready, lacZ-tagged mutant allele Sv2c:tm1a(EUCOMM)Wtsi; transgenic
Mus musculus targeted KO-first, conditional ready, lacZ-tagged mutant allele Tmem180:tm1a(EUCOMM)Hmgu; transgenic	gi|354797526|gb|JN962027.1|	JN962027	100.000	80	0	0	1	80	24853	24932	9.50e-33	148	Mus musculus targeted KO-first, conditional ready, lacZ-tagged mutant allele Tmem180:tm1a(EUCOMM)Hmgu; transgenic
Mus musculus targeted KO-first, conditional ready, lacZ-tagged mutant allele 4930485B16Rik:tm1a(KOMP)Wtsi; transgenic	gi|354797525|gb|JN962026.1|	JN962026	100.000	80	0	0	1	80	22818	22897	9.50e-33	148	Mus musculus targeted KO-first, conditional ready, lacZ-tagged mutant allele 4930485B16Rik:tm1a(KOMP)Wtsi; transgenic
Mus musculus targeted KO-first, conditional ready, lacZ-tagged mutant allele 4930471M23Rik:tm1a(EUCOMM)Wtsi; transgenic	gi|354797524|gb|JN962025.1|	JN962025	100.000	80	0	0	1	80	22856	22935	9.50e-33	148	Mus musculus targeted KO-first, conditional ready, lacZ-tagged mutant allele 4930471M23Rik:tm1a(EUCOMM)Wtsi; transgenic
Mus musculus targeted KO-first, conditional ready, lacZ-tagged mutant allele Rnf185:tm2a(EUCOMM)Wtsi tm1a(EUCOMM)Wtsi; transgenic	gi|354797523|gb|JN962024.1|	JN962024	100.000	80	0	0	1	80	21478	21557	9.50e-33	148	Mus musculus targeted KO-first, conditional ready, lacZ-tagged mutant allele Rnf185:tm2a(EUCOMM)Wtsi tm1a(EUCOMM)Wtsi; transgenic
Mus musculus targeted KO-first, conditional ready, lacZ-tagged mutant allele Tpr:tm1a(KOMP)Wtsi; transgenic	gi|354797522|gb|JN962023.1|	JN962023	100.000	80	0	0	1	80	23196	23275	9.50e-33	148	Mus musculus targeted KO-first, conditional ready, lacZ-tagged mutant allele Tpr:tm1a(KOMP)Wtsi; transgenic
Mus musculus targeted KO-first, conditional ready, lacZ-tagged mutant allele Glt8d2:tm1a(KOMP)Wtsi; transgenic	gi|354797521|gb|JN962022.1|	JN962022	100.000	80	0	0	1	80	22975	23054	9.50e-33	148	Mus musculus targeted KO-first, conditional ready, lacZ-tagged mutant allele Glt8d2:tm1a(KOMP)Wtsi; transgenic
Mus musculus targeted KO-first, conditional ready, lacZ-tagged mutant allele Ptar1:tm1a(EUCOMM)Wtsi; transgenic	gi|354797516|gb|JN962017.1|	JN962017	100.000	80	0	0	1	80	22851	22930	9.50e-33	148	Mus musculus targeted KO-first, conditional ready, lacZ-tagged mutant allele Ptar1:tm1a(EUCOMM)Wtsi; transgenic
Mus musculus targeted KO-first, conditional ready, lacZ-tagged mutant allele Scpep1:tm1a(KOMP)Wtsi; transgenic	gi|354797515|gb|JN962016.1|	JN962016	100.000	80	0	0	1	80	22812	22891	9.50e-33	148	Mus musculus targeted KO-first, conditional ready, lacZ-tagged mutant allele Scpep1:tm1a(KOMP)Wtsi; transgenic
Mus musculus targeted KO-first, conditional ready, lacZ-tagged mutant allele Scrn3:tm1a(EUCOMM)Hmgu; transgenic	gi|354797514|gb|JN962015.1|	JN962015	100.000	80	0	0	1	80	22932	23011	9.50e-33	148	Mus musculus targeted KO-first, conditional ready, lacZ-tagged mutant allele Scrn3:tm1a(EUCOMM)Hmgu; transgenic
Mus musculus targeted KO-first, conditional ready, lacZ-tagged mutant allele Ttll10:tm1a(EUCOMM)Hmgu; transgenic	gi|354797513|gb|JN962014.1|	JN962014	100.000	80	0	0	1	80	24669	24748	9.50e-33	148	Mus musculus targeted KO-first, conditional ready, lacZ-tagged mutant allele Ttll10:tm1a(EUCOMM)Hmgu; transgenic
[truncated: 8,830 more rows]
